# Supplementary material for: Identification of a novel immune-related gene signature for prognosis and the tumor microenvironment in patients with uveal melanoma combining single-cell and bulk sequencing data
Source: Front Immunol. 2023 Jan 30;14:1099071. doi: 10.3389/fimmu.2023.1099071 (PMC9922847; doi:10.3389/fimmu.2023.1099071)
Supplement: Supplementary Table 2 — The DEGs between Immunity_H and Immunity_L clusters in the TCGA database. [file Table_2.xlsx]

## Sheet: DEGs
gene	lowMean	highMean	logFC	pValue	fdr
MTATP8P1	1.81639	0.84021	-1.11225	0.0090188	0.0216587
GOLGA4-AS1	5.83883	2.76016	-1.08093	0.000396498	0.00243666
IGHV4-39	2.14189	449.798	7.71425	0.00106769	0.0047198
KCND3	2.50841	7.02281	1.48527	5.08732e-05	0.000753855
ATMIN	7.1717	10.8196	0.593264	0.00279357	0.00908816
ACVR2B-AS1	1.111	0.303364	-1.87273	0.0245989	0.0475744
STOM	43.8321	96.1079	1.13267	5.75878e-05	0.000797212
TCF7L1	9.02261	5.78129	-0.642152	0.0180775	0.0371834
CHPF2	12.9926	21.7127	0.740852	3.07336e-05	0.000577407
MOB1A	7.61355	13.341	0.80922	8.83111e-05	0.00100882
C1orf52	2.39516	4.233	0.821556	0.000580493	0.00312717
PPP1R16B	1.57529	3.05987	0.95785	0.00120836	0.00510775
SNCA	11.5066	3.68495	-1.64274	0.0167056	0.0349702
SBDSP1	6.67004	11.2479	0.753893	0.00127143	0.00528308
HERC2	5.59193	9.02629	0.690787	0.00031749	0.00210612
OBSL1	20.4001	13.2953	-0.617658	0.000396498	0.00243666
CSF1R	4.1839	12.1685	1.54024	2.90908e-06	0.000151517
ISCA1P4	1.49318	2.76829	0.890604	0.000253327	0.00182488
RPL22L1	17.2394	8.31511	-1.0519	0.01209	0.0272375
PLEKHG2	1.52107	2.67652	0.815275	0.000159899	0.00141488
USO1	11.0758	17.9813	0.69909	0.00558214	0.0149897
PUM3	14.1699	31.5663	1.15556	8.31288e-05	0.000984908
BASP1	3.69115	6.88876	0.900174	0.0010908	0.00476
PPFIBP1	2.90514	4.75542	0.710965	0.00793121	0.0196063
RELL1	1.59047	2.78394	0.807672	0.00127143	0.00528308
IGHV1-18	0.562448	34.746	5.94898	0.00195137	0.00709413
XRN2	23.8245	37.1494	0.640894	0.00189657	0.00689728
RCAN2	1.39524	2.73729	0.97223	0.0102377	0.0239038
DEPTOR	1.63373	2.77437	0.763993	0.00558214	0.0149897
LYSMD3	3.22589	6.07982	0.914332	0.000757625	0.00372301
POMP	39.6444	66.4771	0.74574	5.09703e-06	0.000212801
TMEM123	12.8315	22.05	0.781088	0.000841612	0.00401024
KLHL2	1.52738	2.30526	0.593865	0.00864231	0.0209555
IGSF6	0.968229	5.47833	2.50032	1.52396e-06	0.00010084
CUL1	13.1216	21.2012	0.692206	0.000375183	0.00235239
BTN3A1	4.39063	32.0477	2.86772	3.97964e-07	6.92086e-05
RASL10B	3.24706	1.66461	-0.963948	0.00253878	0.00848491
ATP11C	1.25987	2.40307	0.931599	0.000126404	0.00123367
NSMAF	8.60352	18.2005	1.08098	3.71835e-05	0.000641323
NFAT5	1.3568	2.30849	0.766745	0.0142336	0.0307814
SH3PXD2A-AS1	1.11736	2.25622	1.01381	0.00406334	0.011816
TGFBI	6.00441	11.5029	0.937904	0.00147933	0.005814
RPL14	131.988	58.5134	-1.17356	5.08732e-05	0.000753855
IGLV2-8	0.276276	8.24096	4.89863	0.000731513	0.00365097
KIFBP	6.96941	10.6933	0.617603	9.37976e-05	0.00104318
HEATR3	3.96303	5.96895	0.590872	0.00279357	0.00908816
AIMP1	9.34576	14.4168	0.625368	0.00321973	0.0100549
ERP44	10.092	18.7438	0.893209	1.76194e-06	0.000109043
SHMT1	17.0174	29.9046	0.813357	0.00533769	0.0144662
APOM	1.58894	0.60756	-1.38697	8.83111e-05	0.00100882
GALE	20.5739	31.4329	0.611458	0.00199202	0.0071529
TATDN3	4.15023	6.61015	0.671492	0.0010908	0.00476
IL11RA	8.10385	5.34609	-0.600124	0.00558214	0.0149897
APOBEC3F	2.08837	3.90646	0.903484	5.46216e-06	0.000220181
RDX	4.39302	9.22233	1.06992	0.000612493	0.00323172
MAN1A2	1.5957	2.52106	0.659836	0.00510294	0.0139885
ACSS3	1.23921	2.24669	0.858385	0.000396498	0.00243666
SLC7A4	44.4405	25.2032	-0.818267	0.00610159	0.0160407
SELENOS	7.41906	16.4783	1.15126	4.43565e-06	0.000196909
SDHAP3	2.47223	4.49926	0.863878	0.00487756	0.0135401
CREM	2.61901	5.10022	0.961535	0.000112252	0.00115785
CHUK	2.05092	3.35221	0.70884	0.000612493	0.00323172
C6orf226	19.7555	10.0302	-0.977905	0.0010908	0.00476
ALDH1L2	3.26108	7.32872	1.16821	0.00011913	0.00119596
UTP23	2.83961	5.89161	1.05297	0.000375183	0.00235239
CD70	0.631702	5.02225	2.99102	1.59195e-05	0.000413466
CASKIN1	1.51079	0.811329	-0.896949	0.00583666	0.0154796
IGLV3-21	0.51171	15.7182	4.94097	0.0154199	0.0328338
ASPHD1	6.75628	3.47217	-0.960392	0.0131231	0.0289999
USP11	39.6457	24.9082	-0.670544	0.00666417	0.0171051
PPIG	3.10938	4.87271	0.648096	0.00793121	0.0196063
EMC7	36.6795	63.2308	0.785654	0.00010575	0.00111483
SLC35B3	11.0109	17.8634	0.698069	0.000934167	0.00428251
RPL37AP1	2.65662	1.59255	-0.738255	0.00533769	0.0144662
UGGT2	1.53829	2.64614	0.782557	0.00321973	0.0100549
ASB9	5.2741	8.14709	0.627359	0.00353591	0.0106839
RDH11	7.3194	15.1084	1.04555	3.71835e-05	0.000641323
ZBTB8OS	2.37514	4.41072	0.893005	1.23321e-05	0.00036242
LHFPL2	18.3831	29.6414	0.689237	0.000983901	0.00442756
PEX13	1.54099	2.40841	0.644218	0.00114819	0.00492665
SS18L1	2.47223	3.86203	0.643548	0.0063773	0.0165545
MICU2	5.24522	10.4224	0.990611	0.000283761	0.00195767
WDR89	2.97681	4.47344	0.587621	0.00307151	0.0097043
NECAP1	5.56116	9.2474	0.733663	4.7801e-05	0.000729919
ZNF791	2.14278	3.63128	0.760991	0.000841612	0.00401024
ASMTL	13.3269	8.68788	-0.61727	0.00558214	0.0149897
RGS19	6.62475	10.3912	0.649419	2.08817e-05	0.0004776
MARK3	4.79842	8.23513	0.779232	9.96049e-05	0.00107152
TGFBR2	5.32877	8.06899	0.598586	0.0167056	0.0349702
SFXN3	16.1187	28.0206	0.797749	0.00031749	0.00210612
DDX5	45.0067	72.2123	0.682103	0.00133753	0.00546704
CDC123	16.8229	26.7103	0.666973	5.75878e-05	0.000797212
GALK2	1.1475	1.79935	0.648975	0.000354943	0.00227289
RBMS1	1.5493	3.04678	0.975672	9.96049e-05	0.00107152
MCUB	1.66429	4.03418	1.27737	0.000550055	0.00302358
GATA4	1.6977	0.0866377	-4.29245	0.00214334	0.00759262
LAMTOR5	25.1851	38.8011	0.62353	1.50478e-05	0.000399792
GSEC	1.62368	3.38107	1.05821	5.75878e-05	0.000797212
KANSL1L	1.15619	1.84261	0.67237	0.00321973	0.0100549
FBXO6	8.0118	21.1015	1.39715	9.81286e-07	8.32589e-05
SHOC2	6.36695	9.98647	0.649373	7.36142e-05	0.000923117
RNF19A	3.20886	7.89752	1.29934	3.96053e-05	0.000655169
BTG2	6.42677	13.9534	1.11845	0.00041894	0.00252011
GPN3	4.32934	6.74488	0.639645	0.00241952	0.00820361
CHL1	2.57799	0.16628	-3.95456	0.000521109	0.00292093
DOCK8	1.64523	3.08258	0.905847	0.01209	0.0272375
ADCK5	7.79871	14.1729	0.861832	0.000190323	0.00155345
TIA1	4.76887	9.49449	0.993442	0.00189657	0.00689728
CD48	1.43604	7.3442	2.35451	1.00882e-05	0.000324579
ELOVL5	14.749	23.9782	0.701108	0.00147933	0.005814
PILRA	1.21081	3.56306	1.55715	1.40847e-05	0.000389962
COL16A1	2.55698	5.01232	0.971037	0.00230541	0.00792655
TXNDC15	5.55041	8.7898	0.663237	0.000886771	0.00415023
TMEM97	8.27983	3.88051	-1.09335	3.27552e-05	0.000603532
GMFG	1.85853	10.232	2.46086	3.68641e-07	6.92086e-05
CTSS	5.41784	31.267	2.52885	9.81286e-07	8.32589e-05
PHF24	2.02481	0.369957	-2.45236	0.000934167	0.00428251
NRTN	2.81797	1.11652	-1.33564	0.000550055	0.00302358
SPACA9	5.85872	3.33992	-0.810773	8.31288e-05	0.000984908
ASPHD2	1.25869	2.58254	1.03687	2.3772e-05	0.000510419
EIF2AK3	2.70685	4.52345	0.740807	0.000521109	0.00292093
STX2	2.08511	3.4473	0.72534	0.00133753	0.00546704
TMEM165	4.41695	9.19053	1.0571	5.75878e-05	0.000797212
AIFM1	15.9057	25.4147	0.67612	3.49027e-05	0.000617161
SEPSECS	1.2307	1.98229	0.687696	0.00445362	0.0126332
FAM214B	2.98843	4.86897	0.704229	6.5136e-05	0.000848139
PSME2P2	0.782022	2.56533	1.71386	1.31705e-06	9.42633e-05
SEPTIN7	8.53942	13.5752	0.668767	0.000886771	0.00415023
ZFR	7.88309	12.26	0.637127	0.01209	0.0272375
IKBKE	3.13759	4.78835	0.609871	0.000841612	0.00401024
PGM1	5.30554	8.86206	0.740141	0.0090188	0.0216587
TTC3	8.97355	15.1535	0.755904	0.000934167	0.00428251
ADA2	5.40084	16.3946	1.60196	0.000134095	0.00127445
RAP1B	1.05536	1.92513	0.867224	8.83111e-05	0.00100882
TMEM131	3.99859	6.08774	0.606416	0.000396498	0.00243666
STAT2	24.9367	46.9202	0.911937	1.15359e-05	0.000351794
PTBP3	3.9499	7.38343	0.902474	0.000134095	0.00127445
PLP1	15.7405	24.2738	0.624912	0.0236855	0.0461132
FNDC10	88.2223	44.2458	-0.995604	0.0142336	0.0307814
SETDB2	6.54177	10.0144	0.614325	0.000646129	0.00334708
SNORD14A	3.34128	6.89852	1.04588	0.00445338	0.0126332
MICALL2	1.81306	3.43359	0.921289	0.000375183	0.00235239
SPCS2	10.0535	16.394	0.705463	1.50478e-05	0.000399792
OAF	11.6488	20.8955	0.843008	0.000335728	0.00218441
UBXN2B	4.73035	9.18509	0.957347	0.000521109	0.00292093
CHIC2	3.19151	4.98952	0.644663	7.82349e-05	0.000949376
CALD1	8.89502	15.3069	0.783115	0.000190323	0.00155345
LRRC25	1.0584	3.43164	1.69702	2.90908e-06	0.000151517
ZRSR2	5.07	8.07699	0.671833	0.000126404	0.00123367
GPAM	3.06415	5.21889	0.768256	0.00583666	0.0154796
IGLV1-47	3.99617	127.539	4.99617	0.00561327	0.0150694
TNFSF9	5.01036	12.7603	1.34868	1.50478e-05	0.000399792
GTF3A	20.4532	33.7172	0.721157	0.000283761	0.00195767
FLJ38576	1.60583	0.702459	-1.19283	0.0180775	0.0371834
IGHV4-4	0.132185	13.1717	6.63875	0.00648601	0.0168326
CAPZA2	4.49527	8.07415	0.844903	0.000550055	0.00302358
LMCD1	1.96127	0.442192	-2.14905	0.000467427	0.00271102
REV3L	2.73697	4.34478	0.666706	0.0063773	0.0165545
TRIM23	1.60363	2.59305	0.69331	0.0063773	0.0165545
S1PR1	1.11199	2.3887	1.10308	0.000442564	0.00261732
RPL23AP65	1.23461	0.711906	-0.7943	0.00180535	0.00669512
ZNF480	2.0155	3.06653	0.605472	0.0111297	0.0255443
HLA-DOA	1.24956	10.4387	3.06245	5.39407e-07	6.92086e-05
ART1	0.969981	1.72234	0.828345	0.0245989	0.0475744
RNF208	6.42895	1.44115	-2.15736	0.000134095	0.00127445
CALM2	29.6422	46.492	0.649329	0.000253412	0.00182488
RPSA	203.196	90.8444	-1.1614	0.000190323	0.00155345
UBR5-AS1	2.23206	4.75958	1.09246	0.000268184	0.00189367
CBR1	22.4744	45.2791	1.01056	0.000300182	0.00204283
LINC01531	12.8007	33.9505	1.40721	0.00163488	0.0062366
SEL1L	7.30006	11.3149	0.632249	0.00445362	0.0126332
RFNG	16.9989	10.4218	-0.705834	0.00020162	0.00160336
ABHD3	1.53469	4.31802	1.49243	2.3772e-05	0.000510419
IRF2	7.05173	11.4116	0.694448	5.09703e-06	0.000212801
RGL1	1.30344	2.91301	1.16019	0.000159899	0.00141488
UHRF1BP1	3.65588	6.27692	0.779837	0.00120836	0.00510775
FAM217B	1.55354	2.84774	0.874259	0.000580493	0.00312717
COX18	2.10194	3.52884	0.747468	0.00031749	0.00210612
ASRGL1	2.05375	0.659143	-1.6396	0.000757625	0.00372301
DGLUCY	1.63846	3.10103	0.920408	5.08732e-05	0.000753855
DPY19L1	1.51214	2.53597	0.745948	0.00292953	0.00937396
SIPA1L1	1.17727	2.13507	0.858831	0.00020162	0.00160336
PMM2	1.05793	1.90485	0.848436	4.7801e-05	0.000729919
RRN3	7.96244	13.3007	0.740219	5.08732e-05	0.000753855
CHCHD7	4.79747	8.53065	0.830382	8.31288e-05	0.000984908
SAMD9L	1.34741	5.56943	2.04734	1.6388e-06	0.000105133
MTATP8P2	1.20369	0.447844	-1.4264	0.00570784	0.0153194
ARFGEF1	4.7971	11.9529	1.31713	7.36142e-05	0.000923117
TRAPPC8	2.33622	3.72024	0.671218	0.011601	0.0263787
MYO6	1.79631	2.90433	0.693171	0.01209	0.0272375
MTPN	32.0643	48.5154	0.597474	0.000521109	0.00292093
GMIP	4.06143	6.72103	0.726696	2.53562e-05	0.000526179
TRAPPC6B	2.57392	4.59087	0.834801	0.000983901	0.00442756
BMPR2	3.40171	5.6272	0.726156	0.000521109	0.00292093
LINC01909	2.02964	3.43274	0.758132	0.00219625	0.00767157
CYTH4	0.783489	3.89758	2.31459	5.00071e-07	6.92086e-05
RPL15	190.367	86.0301	-1.14587	0.00020162	0.00160336
ANAPC4	2.13732	3.26006	0.609097	0.00445362	0.0126332
UNC50	10.1087	16.2745	0.687015	0.000190323	0.00155345
ZCCHC10	2.13134	3.76772	0.82193	0.000283761	0.00195767
RSRP1	3.31509	5.63541	0.765473	0.00370436	0.0110375
RNF149	5.42405	10.1869	0.909272	8.81494e-06	0.000300136
COMMD8	3.1034	5.75516	0.891007	0.000841612	0.00401024
ANKRD12	1.18623	2.23721	0.915319	0.00147933	0.005814
AKAP1-DT	4.63358	2.57455	-0.847806	0.00510294	0.0139885
MIR4655	1.75834	4.45407	1.34091	0.000439458	0.00261732
HNRNPH1	11.2893	17.7762	0.65499	0.00610159	0.0160407
ZNF7	1.9767	3.36623	0.768038	0.000646129	0.00334708
USF1	14.0006	25.7153	0.877141	6.26892e-06	0.000241595
NPM2	7.01736	3.57936	-0.971225	0.00370436	0.0110375
LINC00963	2.54763	6.76536	1.40901	9.43104e-06	0.000311047
GRID1	4.53673	8.28354	0.868595	0.00793121	0.0196063
PHLDA1	19.7762	8.90978	-1.1503	0.00133753	0.00546704
IGKV3-11	1.31112	46.8615	5.15953	0.00730981	0.0183592
KDM7A	1.05823	2.01615	0.929952	0.000239406	0.00176139
CDKN2AIP	4.40017	7.2995	0.730238	0.00180535	0.00669512
TM2D1	2.41984	3.99861	0.72459	0.000190323	0.00155345
SLC40A1	11.9375	28.228	1.24163	5.41319e-05	0.000776974
WASHC5	15.33	37.1966	1.27881	7.36142e-05	0.000923117
LINC02761	2.75148	0.891786	-1.62544	0.000646129	0.00334708
RBKS	1.7662	0.872253	-1.01783	0.00171817	0.00645453
RSBN1	1.55928	2.45704	0.656047	0.00163488	0.0062366
CRACDL	3.90384	2.1241	-0.878042	0.0142336	0.0307814
MOB4	2.41931	3.69381	0.610518	0.00279357	0.00908816
RPL36	597.133	328.062	-0.864085	0.000142226	0.00131722
ADK	4.14876	6.9319	0.74057	0.00011913	0.00119596
PSMC2	15.8992	25.9009	0.704051	5.41319e-05	0.000776974
NDUFS1	5.88181	9.70217	0.722047	0.00114819	0.00492665
PLEK	0.830231	7.66103	3.20595	5.00071e-07	6.92086e-05
EVI5	1.09662	2.04925	0.902031	0.000983901	0.00442756
CENPJ	1.03117	1.76709	0.777094	0.00793121	0.0196063
ZNF33A	2.43413	4.61142	0.921805	0.00209185	0.00741271
BCAR3	1.59713	2.98407	0.901799	0.000646129	0.00334708
LRRC39	14.8379	32.0817	1.11246	5.75878e-05	0.000797212
ABHD15	4.61437	7.10007	0.621699	0.000142226	0.00131722
RTF1	7.45504	12.2245	0.71349	0.000467427	0.00271102
HEG1	1.15291	2.20697	0.936784	0.000681476	0.00346703
HACD1	8.73899	17.4373	0.996639	0.000268184	0.00189367
MRI1	3.15775	4.7746	0.596482	0.00793121	0.0196063
VPS26A	11.2245	17.3582	0.628967	0.00163488	0.0062366
ASB7	2.35233	3.59974	0.613805	0.000550055	0.00302358
CTSC	6.11676	16.7107	1.44993	1.23321e-05	0.00036242
VLDLR	9.84357	22.0262	1.16197	1.95651e-05	0.000463614
EZH2	1.01302	1.88425	0.895333	0.000467427	0.00271102
IGHV4-34	0.45539	91.9417	7.65747	0.0018686	0.00689728
TENT4B	1.14239	1.87848	0.717513	0.00337445	0.0103627
MASTL	1.4132	2.41472	0.772894	0.00127143	0.00528308
RAB15	2.77255	5.18619	0.90346	0.00041894	0.00252011
GAPVD1	2.25161	3.8165	0.761295	0.00010575	0.00111483
FKBP10	55.8281	86.5734	0.632931	0.0125972	0.0281152
LRRC3	5.33038	3.27067	-0.704652	0.0154261	0.0328338
DHX29	4.45691	6.99491	0.650262	0.00353591	0.0106839
RABEP1	8.36731	13.8197	0.723894	0.000580493	0.00312717
GALNT3	7.21548	11.5608	0.680076	0.00199202	0.0071529
ABHD13	1.68704	2.62724	0.639051	0.00171817	0.00645453
LINC00641	1.22305	1.91991	0.650549	0.00425442	0.012213
MARCHF7	5.13506	8.99201	0.808262	0.000886771	0.00415023
SNORD104	13.8924	25.5423	0.878589	0.00120836	0.00510775
GBP1	0.659963	25.6316	5.2794	3.68641e-07	6.92086e-05
IGHV4-31	0.330511	20.5455	5.95798	0.00312087	0.00985729
SERPINB1	17.2862	26.3308	0.607133	0.000718614	0.00358829
NAA25	1.54402	2.34128	0.60061	0.00558214	0.0149897
RPL10A	1013.67	524.337	-0.951028	0.000169492	0.00145807
CHD1	1.93513	3.11814	0.688257	0.00827993	0.020273
SLC66A3	10.2342	16.0093	0.645517	3.49027e-05	0.000617161
RER1	12.5763	19.5213	0.634343	4.13662e-06	0.000189223
ZNF451	1.26132	2.34843	0.896755	0.000757625	0.00372301
CD300A	0.702649	3.29204	2.22811	2.52337e-06	0.000136847
TRIM21	8.74117	20.5697	1.23462	3.12256e-06	0.000157189
TMPO	2.59051	4.29398	0.729079	0.00140679	0.00563411
ASPA	1.06801	3.42662	1.68186	0.000335728	0.00218441
KATNAL1	1.05163	1.68151	0.677132	0.0010908	0.00476
DHCR7	7.51468	4.2955	-0.806884	0.0136684	0.0299096
HSPB1P1	5.57693	3.12868	-0.833916	0.0106754	0.0247446
BATF2	4.6904	19.4649	2.05309	6.76142e-07	7.25887e-05
MGST1	1.2434	3.12663	1.33032	0.000983901	0.00442756
ALG14	1.14543	2.3119	1.0132	5.09703e-06	0.000212801
LBH	10.2837	15.711	0.611407	0.00292953	0.00937396
CDR2	2.69888	5.20829	0.948448	8.31288e-05	0.000984908
CDK13	4.10128	6.52468	0.669833	0.00011913	0.00119596
ECM1	11.8313	35.7403	1.59495	5.75878e-05	0.000797212
CAND2	5.22869	2.45638	-1.08992	0.000169492	0.00145807
NAMA	0.914868	1.72061	0.911285	0.00321973	0.0100549
TYR	206.119	130.818	-0.655924	0.01209	0.0272375
MPST	12.7937	6.89211	-0.892418	6.12519e-05	0.000821979
DAAM1	1.58118	2.59347	0.713879	0.00292953	0.00937396
ZNF234	1.07454	1.6242	0.596007	0.00292953	0.00937396
HLA-S	0.685909	3.36198	2.29322	0.00025544	0.00183823
KMT2E	5.53476	8.37216	0.597079	0.00133753	0.00546704
SUB1	5.9199	10.1607	0.77936	2.08817e-05	0.0004776
MAP3K2	2.10453	3.80517	0.854465	0.0010908	0.00476
C1orf162	0.794489	3.53606	2.15404	1.52396e-06	0.00010084
RNF6	3.91747	7.04741	0.847172	0.00230541	0.00792655
IGKV3-15	0.585034	36.2016	5.95139	0.00071021	0.00358829
INPP4B	4.00369	7.66758	0.937442	0.000886771	0.00415023
OSBPL2	6.14437	2.89036	-1.08802	0.0111297	0.0255443
SNHG7	80.1861	28.2585	-1.50467	0.000354943	0.00227289
ZNF823	1.0056	1.80352	0.842758	0.000268184	0.00189367
C2CD5	3.85678	6.71651	0.800316	0.000300182	0.00204283
MTATP6P1	1198.31	581.902	-1.04216	0.000283761	0.00195767
SCD5	2.21196	4.77578	1.11041	0.000798594	0.00385767
UBR5	8.42681	19.8437	1.23562	0.00010575	0.00111483
LHFPL6	3.68653	9.07227	1.2992	0.000159899	0.00141488
CKS2	22.3323	33.6629	0.592029	0.00666417	0.0171051
ZFP36	9.0236	15.1249	0.74515	0.00020162	0.00160336
XPO6	9.99368	18.1861	0.863751	9.81286e-07	8.32589e-05
NUP42	2.38367	3.60318	0.596086	0.00793121	0.0196063
FRZB	5.38085	11.9055	1.14573	0.0187997	0.0384061
NQO1	19.785	34.7709	0.813471	0.000335728	0.00218441
TST	21.6038	13.0388	-0.728479	0.000550055	0.00302358
ZNF222	1.00793	1.59315	0.660488	0.00292953	0.00937396
RHCG	1.56616	0.217233	-2.84992	7.36142e-05	0.000923117
C16orf74	5.80735	3.4687	-0.743484	0.00171817	0.00645453
PVT1	3.51468	6.85605	0.963986	6.92525e-05	0.00088423
FBXO8	3.73682	5.8718	0.651993	3.27552e-05	0.000603532
MMD	1.18732	1.85157	0.641034	0.00406334	0.011816
OTUD6B	1.9835	4.14569	1.06357	0.000983901	0.00442756
SYT11	1.41351	3.87117	1.45349	9.96049e-05	0.00107152
AK4	1.32217	3.69043	1.48088	2.53562e-05	0.000526179
IGHV3-74	1.18329	7.618	2.68661	0.00124125	0.00524254
SLC35D1	1.828	3.28476	0.845521	0.000213544	0.00165686
IFI44	1.2521	3.70013	1.56322	5.08732e-05	0.000753855
LAPTM4B	136.648	243.972	0.83625	0.00230541	0.00792655
MOSPD3	11.8203	7.41674	-0.672406	0.000134095	0.00127445
TMEM267	1.79277	3.03709	0.760503	0.00466123	0.013102
MIER1	1.78562	4.41504	1.30601	1.31807e-05	0.000379928
EME2	0.964667	1.78486	0.887705	0.000112252	0.00115785
ZNF326	1.71138	3.26913	0.933745	0.000580493	0.00312717
MMP9	3.03027	11.2923	1.89782	0.0106754	0.0247446
RPLP1	1318.07	753.554	-0.806646	0.00041894	0.00252011
HTRA3	1.92856	4.01981	1.0596	0.00241952	0.00820361
LINC02683	1.39099	0.16299	-3.09326	0.00901073	0.0216587
GLA	14.6949	24.0934	0.713323	0.00020162	0.00160336
BATF	0.447858	5.82422	3.70095	4.29465e-07	6.92086e-05
WDR47	1.75999	2.77194	0.655331	0.000442564	0.00261732
RPL3P2	1.55168	0.930985	-0.736998	0.00793121	0.0196063
ADAM9	2.30884	3.69801	0.679577	0.0111297	0.0255443
TUBB4A	145.327	41.7198	-1.8005	9.37976e-05	0.00104318
CLCC1	2.64441	5.33989	1.01387	2.3772e-05	0.000510419
NSMCE2	10.1213	19.2917	0.930583	0.000226128	0.00170789
CCNO	3.01735	5.00776	0.730884	0.00558214	0.0149897
SOCS3	2.51626	5.41994	1.107	6.92525e-05	0.00088423
P4HA2	2.75976	5.28389	0.937058	4.7801e-05	0.000729919
DDX20	2.38418	3.76987	0.661019	0.000757625	0.00372301
SPOPL	0.907932	1.65493	0.866113	0.000396498	0.00243666
PPCS	9.64731	18.9583	0.974631	1.95651e-05	0.000463614
TNKS2	4.63577	8.2432	0.830396	0.000239406	0.00176139
PARP11	1.47506	2.4612	0.738585	8.83111e-05	0.00100882
SNORD1B	1.36699	3.70821	1.43972	3.48289e-05	0.000617161
APOBR	0.830247	2.91551	1.81214	9.43104e-06	0.000311047
PHF20L1	1.51349	3.272	1.11229	0.000239406	0.00176139
FKBP11	9.38989	28.3366	1.59349	3.85695e-06	0.000180351
PHAX	3.47827	5.95576	0.775916	0.000580493	0.00312717
MYEOV	2.63148	5.71374	1.11856	0.000934167	0.00428251
ATAD1	10.9782	18.647	0.764301	0.000179624	0.00150583
RPL10P16	9.02506	4.80602	-0.909093	0.000190323	0.00155345
USP51	3.42975	5.48819	0.678225	0.000179624	0.00150583
TMEM176B	9.39923	20.6837	1.13788	0.000580493	0.00312717
SNORD6	1.79147	3.15974	0.818662	0.0152541	0.0327394
TYROBP	27.025	97.5304	1.85156	1.60734e-05	0.000413466
EBI3	0.768523	4.68501	2.60789	3.97964e-07	6.92086e-05
ACTR2	33.273	54.1258	0.701963	0.000521109	0.00292093
PRXL2C	5.28128	9.85486	0.899947	2.3772e-05	0.000510419
NASP	4.08179	8.69271	1.0906	4.43565e-06	0.000196909
EIF3G	107.636	61.7096	-0.802593	4.49052e-05	0.000707257
ERAP2	0.889114	4.50603	2.34142	0.00406334	0.011816
LSM10	18.3848	28.2172	0.618057	0.000983901	0.00442756
FDFT1	56.2912	24.4688	-1.20196	0.000335728	0.00218441
FNIP2	6.45828	11.2982	0.806867	0.000396498	0.00243666
ZNF226	1.36899	2.19635	0.681998	0.00189657	0.00689728
ARHGAP18	1.22504	3.38213	1.4651	5.75878e-05	0.000797212
SNRPA	43.1191	28.3639	-0.604271	0.000159899	0.00141488
ATG2B	1.87085	3.06925	0.714194	0.000718614	0.00358829
LGMN	22.2932	56.3399	1.33755	2.34942e-06	0.000130096
TMX1	4.55135	9.33428	1.03625	2.88309e-05	0.000565914
RNF19B	6.27085	14.2643	1.18568	3.12256e-06	0.000157189
CA11	2.40171	3.64796	0.603031	0.00727297	0.018271
SGPP1	3.57096	6.1644	0.787648	0.000253412	0.00182488
SMCO4	3.1509	6.36142	1.01359	2.52337e-06	0.000136847
NAPSB	0.787301	4.68746	2.57382	9.96049e-05	0.00107152
IFIT5	2.98113	7.23605	1.27934	1.07889e-05	0.000337826
WASHC2A	7.11035	10.7997	0.603004	4.49052e-05	0.000707257
RHOQ	25.2108	46.3177	0.87752	0.000150819	0.0013679
SAR1A	11.6347	21.2076	0.866149	5.46216e-06	0.000220181
CD52	1.67255	18.5678	3.47268	2.18701e-06	0.000124376
IGHV3-13	0.122596	17.1172	7.12539	2.41274e-05	0.000516995
TTC33	1.77187	3.31692	0.904569	0.00140679	0.00563411
TMEM9B	15.485	23.4179	0.596735	2.70405e-05	0.000543965
LST1	1.16507	5.87847	2.33502	1.05653e-06	8.61684e-05
IDE	3.19091	6.50665	1.02795	4.21763e-05	0.000679536
CRIPT	4.70761	7.35616	0.643958	0.000190323	0.00155345
ATPSCKMT	3.03482	6.44481	1.08653	2.88309e-05	0.000565914
ALDH1L1	3.81728	0.445039	-3.10054	1.40847e-05	0.000389962
SERTAD3	7.31478	11.2461	0.620538	3.49027e-05	0.000617161
STAG2	6.14422	9.22179	0.585816	0.00583666	0.0154796
H2BC4	1.08372	2.88756	1.41386	0.000983834	0.00442756
FKTN	1.34528	2.04106	0.601411	0.00827993	0.020273
LRP1	13.7191	21.6116	0.655626	0.00180535	0.00669512
SLC1A4	12.9204	19.9826	0.629091	0.0219468	0.0434598
FAHD2A	6.43814	4.24566	-0.600655	0.000886771	0.00415023
CEP72	1.28571	3.71109	1.52928	1.50478e-05	0.000399792
PANK3	2.53893	3.97636	0.64723	0.00487756	0.0135401
KTN1	3.29829	6.26776	0.926232	0.00253878	0.00848491
RPL7AP30	1.6198	0.984633	-0.718156	0.00558214	0.0149897
TXNDC12	13.4834	22.561	0.742646	4.75534e-06	0.000206739
STK38	7.60827	13.8623	0.865523	7.69615e-06	0.000276352
ZNF266	4.29176	7.19364	0.745152	0.00163488	0.0062366
CA4	1.35798	0.502322	-1.43477	0.00406334	0.011816
LAP3	10.5153	45.6882	2.11933	1.41688e-06	9.80723e-05
PAFAH2	2.89719	4.5173	0.640807	0.000300182	0.00204283
MLH3	1.91124	3.11088	0.702811	0.00163488	0.0062366
RPS18P12	2.73285	1.30993	-1.06091	0.00189657	0.00689728
PARP10	23.2027	47.4402	1.03182	5.85225e-06	0.000231472
ATP2B1	1.99172	3.84661	0.949575	0.00020162	0.00160336
CCL3	0.73551	4.2722	2.53816	1.76194e-06	0.000109043
UBE2F	3.9648	6.05133	0.610007	1.71654e-05	0.000431019
METTL8	1.10689	1.80497	0.705459	0.000983901	0.00442756
TRAF1	1.7601	3.39311	0.946952	5.41319e-05	0.000776974
UGCG	13.2116	27.7209	1.06917	1.50478e-05	0.000399792
KIF2A	2.20775	3.68801	0.740265	0.00487756	0.0135401
BMF	6.19997	9.69407	0.644842	0.00307151	0.0097043
CBR3	13.3295	24.8297	0.897443	0.00140679	0.00563411
ITGB3BP	0.958427	1.53217	0.676833	0.00827993	0.020273
TUSC3	5.58787	3.39855	-0.71738	0.0245989	0.0475744
HDAC1	18.6019	30.9785	0.735815	3.71835e-05	0.000641323
TPP2	4.31366	6.51139	0.594052	0.00487756	0.0135401
ANGPTL2	4.19537	6.55385	0.643546	0.0063773	0.0165545
PTPRJ	20.9082	32.2381	0.6247	0.000169492	0.00145807
STAB1	3.01418	8.88	1.5588	4.43565e-06	0.000196909
EPC1	1.9219	2.98641	0.635884	0.000134095	0.00127445
HBS1L	2.1096	3.17937	0.591774	0.00610159	0.0160407
MEX3C	1.87016	3.06733	0.713825	0.00031749	0.00210612
TBRG1	2.36172	3.56902	0.595692	0.00171817	0.00645453
ALPK1	1.08397	2.27958	1.07245	1.15359e-05	0.000351794
CPQ	6.82639	10.7194	0.651032	0.0203201	0.0408304
NETO2	1.88768	2.88091	0.609908	0.00510294	0.0139885
GALNT10	1.70963	2.79728	0.710338	0.000757625	0.00372301
PSMA6	2.30376	4.47545	0.958044	9.43104e-06	0.000311047
ZDHHC18	4.2819	7.71618	0.849636	6.7139e-06	0.00025409
MT-ND4	13091.7	6400.51	-1.03239	0.000126404	0.00123367
FAM160B1	3.6243	5.48832	0.598662	0.00533769	0.0144662
SPATS2	3.29436	6.60833	1.00429	7.82349e-05	0.000949376
AFG3L1P	0.974411	1.50401	0.626208	0.00793121	0.0196063
DNAJC13	8.41317	18.6915	1.15166	0.000126404	0.00123367
IGLL5	0.396856	34.9256	6.45953	0.00381366	0.0113568
C9orf16	47.5608	30.7914	-0.627248	0.00827993	0.020273
TPPP	2.91625	5.67244	0.959852	0.00031749	0.00210612
CEMIP2	1.09603	2.1479	0.970634	9.96049e-05	0.00107152
DPY19L3	2.29189	3.9915	0.800396	0.000612493	0.00323172
PTPRM	14.5697	25.1988	0.790386	0.000112252	0.00115785
PFN2	11.9071	18.0993	0.604113	0.0069626	0.0176642
RPL35	696.344	438.623	-0.666818	0.000681476	0.00346703
POLL	10.4317	6.26941	-0.73458	1.50478e-05	0.000399792
SFPQ	21.5365	33.112	0.620571	0.000179624	0.00150583
MARCHF9	3.20694	1.68833	-0.9256	0.00209185	0.00741271
SP3	3.81606	5.89856	0.628277	0.0069626	0.0176642
CEP131	10.1944	6.10531	-0.739635	0.00209185	0.00741271
MRC2	3.17856	8.2544	1.37679	0.000190323	0.00155345
WDR43	10.0278	15.7991	0.65584	0.00370436	0.0110375
GJA1	6.59342	11.1427	0.756999	0.00163488	0.0062366
ETV2	1.42664	0.828166	-0.78463	0.000580493	0.00312717
CASP4	5.40928	10.3165	0.931438	1.40847e-05	0.000389962
ARHGEF10L	4.25222	6.65088	0.64533	0.00011913	0.00119596
HMGB1P6	4.94706	7.70579	0.639373	0.00114819	0.00492665
RPL32P18	7.61027	2.58682	-1.55677	3.71835e-05	0.000641323
TRIP11	1.59914	2.93296	0.875057	0.00114819	0.00492665
SLCO4A1	7.33235	3.80743	-0.945457	0.00114819	0.00492665
PRPF40A	4.69283	7.1416	0.60579	0.0106754	0.0247446
IRAK4	2.00712	3.75011	0.901805	0.000134095	0.00127445
ICAM1	14.4568	28.287	0.968388	5.09703e-06	0.000212801
RIOK2	2.76997	4.66325	0.751465	0.000159899	0.00141488
IL2RB	0.433111	5.77134	3.7361	3.68641e-07	6.92086e-05
APEH	28.0337	17.2275	-0.702448	0.00020162	0.00160336
PHTF1	1.07152	3.27447	1.6116	5.09703e-06	0.000212801
PTN	2.21271	5.19444	1.23115	0.0090188	0.0216587
NT5DC2	13.014	6.55958	-0.988389	0.000268184	0.00189367
RANBP6	3.23701	5.1475	0.669208	0.00321973	0.0100549
CACUL1	2.68119	4.49807	0.746434	6.12519e-05	0.000821979
BANCR	15.2422	84.5892	2.4724	9.43104e-06	0.000311047
CLSTN3	2.77237	4.6684	0.751806	0.000253412	0.00182488
ZMPSTE24	12.056	22.8378	0.921672	3.07336e-05	0.000577407
PBDC1	13.5173	25.8633	0.9361	1.60734e-05	0.000413466
RAB29	5.53499	9.61885	0.797285	0.000169492	0.00145807
CCDC91	1.47223	2.74913	0.900976	0.00127143	0.00528308
TAX1BP1	7.44907	13.0689	0.811005	0.00189657	0.00689728
RPL7A	1173.75	714.668	-0.715776	0.000493588	0.00281161
MRPL44	42.0469	93.5985	1.15449	3.59547e-06	0.00017273
LAMB2	72.3412	34.2028	-1.0807	0.000226128	0.00170789
MAN1C1	1.95345	5.05739	1.37237	9.37976e-05	0.00104318
PSEN1	7.62716	11.9156	0.643637	6.7139e-06	0.00025409
SOS1	23.2098	37.8572	0.705833	0.00155532	0.00603151
RASA3	7.94271	13.9928	0.816986	0.000612493	0.00323172
BRIX1	2.83176	4.90828	0.793517	0.00147933	0.005814
SNX10	1.67331	4.48422	1.42215	9.96049e-05	0.00107152
NME2P1	2.87955	1.47174	-0.968327	0.00583666	0.0154796
RNASET2	3.34279	5.82204	0.800472	0.000375183	0.00235239
ANK2	1.22594	1.90603	0.636687	0.00266339	0.00880626
PABPC1L	1.86948	2.87092	0.618871	0.0203201	0.0408304
IGLC2	3.05236	260.649	6.41604	0.0012614	0.00528308
TNFRSF21	4.42317	10.3507	1.22658	0.000169492	0.00145807
CXorf65	1.02874	2.21765	1.10815	3.27552e-05	0.000603532
BRWD1	1.72057	2.69437	0.647062	0.0063773	0.0165545
ZNF358	106.454	65.1058	-0.709376	0.0131231	0.0289999
OMA1	2.54592	4.53451	0.832759	0.000239406	0.00176139
CYC1	130.401	204.407	0.648494	0.00370436	0.0110375
CTNNAL1	3.76795	6.3227	0.746761	0.00510294	0.0139885
MANEAL	2.21573	0.546813	-2.01866	0.00610159	0.0160407
LEMD3	2.80252	4.78226	0.770971	0.000467427	0.00271102
LUC7L3	7.02407	10.6133	0.595498	0.0180775	0.0371834
TRA2A	8.04336	17.8115	1.14694	2.08817e-05	0.0004776
PIM1	2.19138	3.76397	0.780413	0.00981599	0.0231608
PLXNC1	35.2793	77.0587	1.12714	8.83111e-05	0.00100882
PSAP	425.214	646.436	0.604319	0.000190323	0.00155345
CFI	1.25833	1.90896	0.601273	0.0228018	0.0447236
PRKDC	13.3825	31.1443	1.21862	0.000354943	0.00227289
TCERG1	3.44365	5.19142	0.59219	0.0142336	0.0307814
PAFAH1B1	12.1739	22.0177	0.854866	3.07336e-05	0.000577407
ZBTB12	8.43269	4.2528	-0.987579	0.00189657	0.00689728
BBS4	5.03986	9.45623	0.907882	0.000150819	0.0013679
HSP90AA1	164.56	249.089	0.598052	0.0063773	0.0165545
TNFAIP3	1.18367	2.72778	1.20446	0.000253412	0.00182488
ARPP19	13.9428	21.0161	0.591971	0.00279357	0.00908816
CDC73	3.28694	5.25248	0.676251	0.00353591	0.0106839
HDAC8	2.24283	3.91355	0.803154	5.46216e-06	0.000220181
RPS9	567.479	320.636	-0.823629	0.00020162	0.00160336
TRIM47	5.44689	9.96076	0.870824	0.00133753	0.00546704
ATP2A3	1.78573	5.39368	1.59476	3.49027e-05	0.000617161
RPS17	468.921	277.567	-0.756507	0.000550055	0.00302358
FAR2	8.33565	13.1887	0.661933	0.00120836	0.00510775
SPTSSA	11.0338	17.2828	0.647405	0.000798594	0.00385767
ZNFX1	6.67049	10.3577	0.634841	4.43565e-06	0.000196909
STAT3	15.6478	30.3983	0.958027	8.81494e-06	0.000300136
USP47	3.65991	6.39233	0.804532	0.000300182	0.00204283
SEPTIN7P2	1.05687	1.85784	0.813827	0.00219625	0.00767157
NOP53	233.37	116.361	-1.00402	0.00041894	0.00252011
THAP6	0.982715	1.64978	0.747431	0.00253878	0.00848491
DNASE1L3	1.9177	4.72814	1.3019	0.00140679	0.00563411
UBA2	29.7088	48.5099	0.707388	0.000612493	0.00323172
GSKIP	1.60747	2.65286	0.722754	0.00321973	0.0100549
FBXO38	2.32379	3.49417	0.588474	0.00425442	0.012213
CAB39L	2.2819	5.16812	1.1794	5.08732e-05	0.000753855
GNAI3	1.82655	2.89821	0.666039	3.96053e-05	0.000655169
SCN1B	2.73007	5.57203	1.02927	0.000718614	0.00358829
ADAM17	1.95754	3.06513	0.646911	0.000934167	0.00428251
KIF17	5.203	11.9768	1.20283	0.0228018	0.0447236
TAPBP	39.8398	95.1622	1.25618	1.41688e-06	9.80723e-05
RBAK	1.40573	2.38464	0.762448	0.00189657	0.00689728
FHIT	5.04613	2.43287	-1.05252	0.000190323	0.00155345
SFI1	2.36607	4.46366	0.915733	8.31288e-05	0.000984908
CDC42	27.9991	47.3755	0.758762	5.08732e-05	0.000753855
CYRIB	3.52853	10.7124	1.60215	2.22823e-05	0.000491471
ZFP36L2	16.8121	25.7771	0.616593	0.000283761	0.00195767
RIN1	3.3052	1.67768	-0.978267	0.000718614	0.00358829
MIR1249	0.988885	1.62996	0.720966	0.0109947	0.0254791
PPIP5K2	1.22148	2.28879	0.905955	0.00163488	0.0062366
CDK8	2.2844	3.86152	0.75735	0.000493588	0.00281161
PDLIM4	0.915044	1.66608	0.864547	0.00793121	0.0196063
MAN1B1-DT	1.64311	0.911807	-0.849628	0.00155532	0.00603151
CLDN12	2.33152	3.83793	0.719055	0.0010908	0.00476
CARD16	1.15664	5.76542	2.31749	5.85225e-06	0.000231472
IRF2BP1	22.782	15.157	-0.587914	0.00163488	0.0062366
WDR44	1.73483	2.97438	0.777798	0.000375183	0.00235239
CDC40	1.54513	2.67868	0.793798	0.00155532	0.00603151
PHF11	2.45053	5.07884	1.05141	2.22823e-05	0.000491471
SNAPC3	3.27106	5.81902	0.831019	3.07336e-05	0.000577407
PPWD1	4.54284	7.70068	0.761392	0.00307151	0.0097043
FBXO17	3.89022	0.751076	-2.37282	0.00241952	0.00820361
CPT1A	5.27715	8.20997	0.63762	0.00307151	0.0097043
BNC2	4.23733	7.00831	0.725913	4.7801e-05	0.000729919
ZNF25	1.52604	2.76498	0.857477	0.00253878	0.00848491
EED	1.88759	3.14559	0.73678	4.7801e-05	0.000729919
DNAJC2	2.12044	3.18153	0.585357	0.0173797	0.0361011
RPS19	707.178	365.689	-0.951457	0.000335728	0.00218441
KIF21A	3.01996	6.21798	1.04192	0.00445362	0.0126332
PPP2R5C	6.13623	9.3199	0.602962	1.71654e-05	0.000431019
ELK3	3.96607	7.17695	0.85566	0.000521109	0.00292093
STK17A	1.10472	2.70243	1.29058	8.81494e-06	0.000300136
TMEM106B	1.54	2.31563	0.58847	0.0180775	0.0371834
TRIT1	8.99815	13.6139	0.597381	0.00487756	0.0135401
MPEG1	2.8611	13.4439	2.23231	2.03541e-06	0.000119635
RPL3	1351.96	793.211	-0.769278	0.000886771	0.00415023
SEC22B	4.25589	9.14641	1.10375	3.12256e-06	0.000157189
IGHV4-59	1.87283	39.957	4.41515	0.00290854	0.00937396
ANKRD49	1.425	2.44233	0.7773	0.00445362	0.0126332
PPDPF	351.172	218.359	-0.685481	0.00307151	0.0097043
SNHG29	376.022	224.339	-0.745135	0.00727297	0.018271
YTHDC2	1.63673	2.8082	0.778828	0.00189657	0.00689728
PEX2	7.99616	14.1516	0.823583	0.000375183	0.00235239
RNF213	5.4759	9.97143	0.864704	2.22823e-05	0.000491471
NUP50	3.66254	5.98078	0.707489	9.96049e-05	0.00107152
KYAT3	8.89888	14.0634	0.660255	0.000169492	0.00145807
KIF7	1.88061	0.711434	-1.4024	0.00010575	0.00111483
CRYZ	3.52352	6.92446	0.974682	0.000886771	0.00415023
C3	4.24945	7.99005	0.910927	0.00189657	0.00689728
C1GALT1C1	6.04756	10.6702	0.819166	8.23741e-06	0.000287926
ALG5	13.3181	26.3519	0.984526	3.49027e-05	0.000617161
MAP4	33.8691	21.1813	-0.677177	8.83111e-05	0.00100882
MANEA	1.09717	2.08388	0.925488	0.00189657	0.00689728
XKR8	3.60043	5.40676	0.586595	0.000681476	0.00346703
PTPRH	1.53599	2.92588	0.929702	9.96049e-05	0.00107152
RSRC2	4.47849	6.87425	0.618191	0.00370436	0.0110375
SLC4A1AP	4.27367	6.45295	0.594483	0.000442564	0.00261732
GPR37	22.3511	6.16294	-1.85865	0.00445362	0.0126332
CCNYL1	1.22588	1.96566	0.681193	0.000580493	0.00312717
CNEP1R1	1.38539	2.27078	0.712899	0.000612493	0.00323172
DNAL1	1.0064	1.7734	0.817323	5.75878e-05	0.000797212
ISM1	1.99583	4.61406	1.20905	0.000239406	0.00176139
PIGH	6.42746	11.3284	0.817623	1.71654e-05	0.000431019
ASPH	4.19527	8.09465	0.948204	0.0010908	0.00476
NSMCE4A	3.01488	7.12057	1.23989	1.71654e-05	0.000431019
BPGM	4.27952	8.35626	0.965409	2.03541e-06	0.000119635
PLEKHO1	2.28179	5.98845	1.39201	6.12519e-05	0.000821979
IGKV1-5	1.80919	173.742	6.58545	0.0124268	0.0279903
RPS2P46	32.5242	12.8732	-1.33714	0.0069626	0.0176642
DNAJB14	1.27089	2.31206	0.86334	0.00279357	0.00908816
NHLRC2	1.78955	2.74453	0.616962	0.0063773	0.0165545
ATP5MC2	182.943	116.884	-0.646321	8.31288e-05	0.000984908
EPS15	8.97277	18.5567	1.04832	6.12519e-05	0.000821979
SMC2	1.46623	2.28274	0.638653	0.0148192	0.0318125
PSTPIP2	1.44692	3.62246	1.32399	2.34942e-06	0.000130096
HIF1A	8.36552	15.7063	0.908821	0.000798594	0.00385767
RFK	2.42359	3.88997	0.682614	0.00307151	0.0097043
FOXD3	1.49966	0.878316	-0.771822	0.0211198	0.0420836
RAB2B	7.5932	13.5969	0.840497	1.40847e-05	0.000389962
OLFML2B	2.19651	3.81813	0.797653	0.0187997	0.0384061
JAGN1	34.9428	21.1143	-0.726774	0.000580493	0.00312717
PIGBOS1	5.49851	9.56033	0.798019	0.000159899	0.00141488
COL22A1	0.519774	11.2256	4.43276	3.68641e-07	6.92086e-05
EVI2B	0.663605	6.23541	3.23209	5.00071e-07	6.92086e-05
SNHG8	196.936	93.8507	-1.06928	0.000142226	0.00131722
NR2F1	1.01861	1.69021	0.730601	0.000886771	0.00415023
IGHV2-5	0.30136	28.4492	6.56075	0.00322753	0.0100762
MPHOSPH8	7.69434	11.8364	0.621364	0.00230541	0.00792655
FAM91A1	6.13824	17.7381	1.53095	2.53562e-05	0.000526179
CPS1	1.20968	0.076064	-3.99126	0.00558214	0.0149897
WAPL	4.76778	7.27994	0.610609	0.00353591	0.0106839
C1QC	48.2987	258.333	2.41917	1.31705e-06	9.42633e-05
OPN1SW	1.31805	2.28257	0.792247	3.96053e-05	0.000655169
ARHGAP30	0.863659	5.37451	2.6376	3.68641e-07	6.92086e-05
CCNT2	2.2145	3.59466	0.698875	0.00827993	0.020273
S100PBP	1.1131	1.93384	0.796882	0.000169492	0.00145807
IGLV6-57	1.30645	31.2859	4.58179	0.000425896	0.00256049
SASH3	1.04352	8.96848	3.1034	3.68641e-07	6.92086e-05
NYNRIN	3.75761	1.51015	-1.31512	0.00583666	0.0154796
ST20-AS1	2.38009	3.81912	0.682225	0.00940986	0.0223985
RPS5	339.615	176.61	-0.943332	2.22823e-05	0.000491471
LIN7C	2.55754	4.33631	0.761711	0.00180535	0.00669512
ARGLU1	8.10162	13.0714	0.690136	0.00864231	0.0209555
CAPZA1	43.489	100.695	1.21126	1.95651e-05	0.000463614
PRMT3	1.94409	3.13217	0.688066	0.00189657	0.00689728
EXOC1	4.18568	6.9853	0.738862	0.000983901	0.00442756
EPS8	10.2792	17.0365	0.728892	0.00219625	0.00767157
PKNOX1	1.90359	2.91273	0.613648	0.000886771	0.00415023
PTK2	9.69448	17.5974	0.860128	0.00031749	0.00210612
TMEM87A	14.2879	24.2766	0.764772	0.00010575	0.00111483
TGFB1	7.13604	11.0472	0.630482	0.0010908	0.00476
EAPP	13.887	21.6694	0.641927	3.49027e-05	0.000617161
OXCT1	10.0637	17.1744	0.7711	0.00199202	0.0071529
GNL2	5.54085	9.58188	0.790202	0.000213544	0.00165686
NAA15	2.23922	4.04488	0.853101	0.000493588	0.00281161
LTBP1	2.7783	1.09325	-1.34558	0.00727297	0.018271
LYRM2	3.13673	5.40511	0.785065	0.00147933	0.005814
ZNF510	1.09679	1.78555	0.703087	0.00370436	0.0110375
IGLV1-44	0.441877	55.4985	6.97266	0.00285264	0.00927462
ZNF608	2.05715	0.973421	-1.07951	0.0255426	0.0490569
TIMELESS	3.8426	5.87373	0.612195	0.000580493	0.00312717
SLF2	2.84557	4.27273	0.58644	0.00133753	0.00546704
MTF1	1.10521	2.00864	0.861895	4.7801e-05	0.000729919
FAS	1.70925	6.58696	1.94625	4.13662e-06	0.000189223
SMARCA5	5.52904	13.7951	1.31905	5.75878e-05	0.000797212
HLA-DPB1	30.6619	173.024	2.49645	5.00071e-07	6.92086e-05
RASAL2	1.1846	2.22341	0.908367	0.000335728	0.00218441
HLA-E	225.809	1280.95	2.50404	3.97964e-07	6.92086e-05
RUFY3	1.93551	3.3531	0.792785	0.000798594	0.00385767
PPFIA1	5.16133	8.44167	0.709784	0.000159899	0.00141488
SH2D2A	0.927992	3.0821	1.73173	9.11217e-07	7.98909e-05
LSP1	2.86062	10.8368	1.92154	2.3772e-05	0.000510419
KTI12	5.39787	9.0329	0.742798	4.75534e-06	0.000206739
TRIM28	149.672	90.6798	-0.722948	7.189e-06	0.000267263
CPNE3	11.0738	19.3585	0.805819	0.000493588	0.00281161
ETV7	1.02758	10.9664	3.41577	6.76142e-07	7.25887e-05
EIF3J	11.1233	17.9858	0.693278	0.00230541	0.00792655
HLA-DPA1	12.0414	89.3867	2.89206	3.68641e-07	6.92086e-05
REEP5	21.7123	36.3797	0.74462	7.69615e-06	0.000276352
ARF6	17.07	28.1316	0.720732	7.189e-06	0.000267263
ACSL5	1.26461	5.24891	2.05332	1.22401e-06	9.19842e-05
SDAD1	5.79561	8.76167	0.596245	0.00209185	0.00741271
FASN	54.5485	33.7813	-0.691315	0.0173797	0.0361011
CHL1-AS2	2.18484	0.0402204	-5.76345	0.00183191	0.00679123
NFATC4	1.93597	3.7837	0.966739	0.00337445	0.0103627
APOBEC3G	1.91083	7.51731	1.97602	4.63509e-07	6.92086e-05
TMEM68	1.78795	4.43932	1.31203	2.88309e-05	0.000565914
HMGB1P10	1.08135	1.93728	0.841206	0.00010575	0.00111483
TCEA3	12.0426	19.5536	0.699279	0.00241952	0.00820361
RPL10P6	19.4861	1.06603	-4.19212	3.07336e-05	0.000577407
INIP	3.01892	4.74376	0.651998	0.000841612	0.00401024
NOC3L	2.41998	4.3203	0.836139	0.00103608	0.00458392
ACSF2	3.35488	1.13307	-1.56603	0.0111297	0.0255443
PIP4P2	9.92227	19.8807	1.00263	0.00127143	0.00528308
PLAAT1	2.68806	0.602725	-2.15699	0.00041894	0.00252011
NFE2L3	0.979201	1.89778	0.954639	0.00133753	0.00546704
GNA13	9.63695	17.0283	0.821284	7.82349e-05	0.000949376
VIRMA	5.7893	11.1766	0.949021	0.000226128	0.00170789
SHFL	8.09491	15.6193	0.948243	8.81494e-06	0.000300136
MED31	1.65202	2.72698	0.723075	5.08732e-05	0.000753855
SPART	8.66306	13.726	0.663964	0.00279357	0.00908816
EIF2D	11.6541	6.99205	-0.737053	0.000179624	0.00150583
SNHG32	313.172	138.425	-1.17785	9.37976e-05	0.00104318
CENPV	4.0016	1.85419	-1.10979	0.00120836	0.00510775
SEPTIN3	16.2046	27.3218	0.753647	0.000646129	0.00334708
SLC25A38	15.9317	5.63544	-1.4993	0.00388008	0.0114605
GAPDHP35	1.52264	0.280826	-2.43882	0.0245989	0.0475744
FGF14-AS2	5.77503	3.01746	-0.936494	0.00147933	0.005814
SIRT4	1.26265	1.95143	0.628075	2.53562e-05	0.000526179
FKBP15	3.80996	6.5823	0.788817	5.46216e-06	0.000220181
STARD7	40.5695	63.7502	0.652032	2.88309e-05	0.000565914
DR1	3.70352	7.97128	1.10591	3.49027e-05	0.000617161
TXNDC9	4.39312	7.62811	0.796081	0.000550055	0.00302358
MRPL35	10.7227	18.1516	0.759424	0.000112252	0.00115785
GRIK3	1.65623	0.377363	-2.13388	0.0173797	0.0361011
OXR1	3.03737	6.89694	1.18313	0.000375183	0.00235239
ERO1B	2.0151	3.12482	0.632922	0.00940986	0.0223985
PYGL	91.3873	189.85	1.0548	0.0131231	0.0289999
TULP4	4.68761	7.88108	0.749543	0.00120836	0.00510775
PSMB8-AS1	2.05575	13.4374	2.70852	6.76142e-07	7.25887e-05
CALHM2	4.04927	8.23188	1.02356	0.000226128	0.00170789
FAR1	2.61645	4.43196	0.760332	0.0069626	0.0176642
SH3GLB1	6.61052	12.2866	0.894255	1.50478e-05	0.000399792
RNF144A	4.49354	6.91476	0.621828	0.00307151	0.0097043
SMAD5	3.29308	4.95441	0.589275	0.0106754	0.0247446
ATXN7L1	1.01834	1.55125	0.607207	9.37976e-05	0.00104318
ANXA4	7.03677	14.4697	1.04005	2.70405e-05	0.000543965
PDS5A	4.88185	8.33183	0.771204	0.000283761	0.00195767
MAFB	2.3524	8.49185	1.85194	1.52396e-06	0.00010084
ZNF731P	1.97438	3.79098	0.941175	0.0069626	0.0176642
MSL1	7.8293	11.8399	0.596706	0.000396498	0.00243666
ERGIC2	3.01146	5.3548	0.830369	0.000396498	0.00243666
IGLV1-51	1.86151	82.1883	5.46438	0.00140679	0.00563411
SPI1	4.99217	17.0313	1.77045	6.26892e-06	0.000241595
SGPL1	4.4902	7.04276	0.64936	1.07889e-05	0.000337826
ZNF438	1.7029	2.65066	0.638355	0.000179624	0.00150583
PPP3CC	4.02811	6.78292	0.751802	0.000521109	0.00292093
FAM167B	28.6147	52.6169	0.878772	0.00230541	0.00792655
UBA52	263.582	159.666	-0.723197	0.000169492	0.00145807
RMDN1	9.05033	19.2254	1.08697	0.000134095	0.00127445
HDAC11	13.9057	5.82262	-1.25593	0.00140679	0.00563411
DOCK10	0.909011	3.99027	2.13412	7.189e-06	0.000267263
MCEE	2.93381	5.61562	0.936672	0.00011913	0.00119596
IGHA1	14.0049	1321.01	6.55956	0.00425442	0.012213
SPARC	83.8615	132.497	0.65988	0.00199202	0.0071529
BTBD19	1.55341	5.33233	1.77932	4.75534e-06	0.000206739
CTSK	137.936	231.55	0.747324	0.0125972	0.0281152
RGS14	4.15445	6.5773	0.662838	0.000179624	0.00150583
FEM1C	2.07455	3.70526	0.836774	0.000213544	0.00165686
TUBB	379.677	226.17	-0.747364	0.000718614	0.00358829
SERINC3	17.5682	26.4402	0.589769	0.00127143	0.00528308
SETX	3.66853	7.46989	1.02589	1.40847e-05	0.000389962
CARD8	1.46104	2.74131	0.907873	2.70405e-05	0.000543965
PELATON	6.97538	11.9675	0.778782	0.00147933	0.005814
MICOS10	4.27185	7.08255	0.729409	0.000354943	0.00227289
ZNF793-AS1	1.10946	0.36624	-1.599	0.0219468	0.0434598
NCF4	1.9674	9.07059	2.20491	5.85225e-06	0.000231472
LDLRAP1	9.01928	13.6358	0.596321	0.00103608	0.00458392
SURF4	48.5137	79.5109	0.712761	8.81494e-06	0.000300136
CCNT2-AS1	1.10827	0.723473	-0.6153	0.0154261	0.0328338
CMPK1	16.8156	27.4816	0.708665	0.00180535	0.00669512
SOCS4	1.26816	2.08989	0.72069	0.00583666	0.0154796
ASCC3	1.29207	2.57352	0.994059	0.000169492	0.00145807
PTPN2	3.05801	5.7327	0.906622	0.000126404	0.00123367
ZNF296	0.951546	1.518	0.673826	0.00279357	0.00908816
BNIP1	3.29804	5.38991	0.708651	1.83279e-05	0.000448436
SLC25A46	2.87465	4.76111	0.72791	0.00558214	0.0149897
GPR153	36.5634	20.3188	-0.847587	0.00981599	0.0231608
CEBPZ	8.3366	14.0924	0.757388	0.00292953	0.00937396
IGHV3-21	0.900923	36.2782	5.33155	0.00216138	0.00765394
CDC42SE1	14.8046	23.7353	0.680988	2.53562e-05	0.000526179
USP19	15.6435	10.0261	-0.641808	0.00120836	0.00510775
MOSPD2	1.85692	3.73856	1.00957	0.00041894	0.00252011
VPS13B	1.76708	4.01249	1.18313	7.36142e-05	0.000923117
ZNF331	1.68933	2.60188	0.623109	0.00337445	0.0103627
ZC2HC1A	1.5702	2.85552	0.862807	0.00425442	0.012213
BCL10	2.09928	4.35467	1.05267	6.7139e-06	0.00025409
ACSL4	2.59038	5.13396	0.986906	0.000934167	0.00428251
DOK3	2.70221	4.48153	0.729848	0.00103608	0.00458392
NANP	1.53813	2.31965	0.592729	0.000757625	0.00372301
CYBB	1.38205	7.45835	2.43205	7.28731e-07	7.51664e-05
LBR	1.60012	3.18035	0.991004	8.83111e-05	0.00100882
TRPV2	28.6937	65.1784	1.18366	0.000268184	0.00189367
ANKRD46	2.2266	3.36613	0.596244	0.00583666	0.0154796
RAMP3	4.46314	7.6132	0.770444	0.0142336	0.0307814
GADD45G	1.02745	2.87824	1.48613	2.88309e-05	0.000565914
MATK	3.72533	7.04597	0.919429	0.00266339	0.00880626
IGF2	1.54444	2.37867	0.623067	0.00253878	0.00848491
MPDZ	3.67299	5.60631	0.610096	0.00445362	0.0126332
AGBL5	9.23676	6.00481	-0.621269	0.000159899	0.00141488
C19orf48	35.5708	18.3841	-0.952233	0.000126404	0.00123367
TTC37	4.81689	8.56718	0.830717	0.00292953	0.00937396
CIB1	43.4544	65.4831	0.59162	0.000142226	0.00131722
SLC26A1	1.52358	2.32117	0.607393	0.00337445	0.0103627
WIPI1	11.4803	25.7541	1.16564	1.07889e-05	0.000337826
ITGA6	1.34577	3.09646	1.20219	1.07889e-05	0.000337826
VPS37D	3.7042	2.25525	-0.715875	0.00133753	0.00546704
SHTN1	2.2124	4.16662	0.913263	0.00180535	0.00669512
CD46	6.83052	10.752	0.654539	0.00793121	0.0196063
IGKV1-17	0.501156	128.95	8.00734	0.00661392	0.0171051
ZMYM5	1.74462	2.67619	0.617267	0.0160547	0.0339247
MIS12	3.61126	5.49056	0.60445	0.00353591	0.0106839
FBLN2	2.05303	4.35298	1.08425	0.00241952	0.00820361
AIFM2	8.85475	15.9141	0.845785	1.31807e-05	0.000379928
RUVBL1	7.33995	4.2516	-0.787765	6.92525e-05	0.00088423
DDIT3	15.8374	24.1589	0.609222	0.000841612	0.00401024
RIPK2	5.26873	8.55812	0.699838	0.000134095	0.00127445
MINPP1	3.30102	5.02517	0.60626	0.00370436	0.0110375
FOSL1	2.27478	4.66599	1.03645	0.00127143	0.00528308
ANXA1	3.73332	6.9143	0.889126	6.5136e-05	0.000848139
PBX3	1.13566	2.05858	0.858112	0.00041894	0.00252011
HCP5	4.76836	53.0033	3.47452	4.29532e-07	6.92086e-05
PLN	2.8849	8.0533	1.48106	0.00320466	0.0100549
PMEL	3536.45	1549.94	-1.19009	0.000335728	0.00218441
S100A13	32.1571	49.4033	0.619469	0.00140679	0.00563411
ZNF644	1.89922	2.94158	0.631185	0.011601	0.0263787
GOLT1B	3.91051	8.63836	1.1434	1.83279e-05	0.000448436
GNAI1	7.32373	3.45368	-1.08445	0.0106754	0.0247446
MT-ND1	8306.64	4335.96	-0.937915	0.00127143	0.00528308
GALNT18	3.92315	7.2054	0.877067	0.00189657	0.00689728
SEC24A	1.82603	3.93292	1.10689	0.00011913	0.00119596
TRMT13	1.36937	2.41763	0.820087	0.000983901	0.00442756
MCF2	1.99423	0.233044	-3.09716	0.00219625	0.00767157
CTPS1	3.59784	6.0907	0.759476	0.00133753	0.00546704
PHYKPL	2.35556	3.77034	0.678623	9.96049e-05	0.00107152
CD164	20.8786	31.9283	0.612813	0.00370436	0.0110375
APOBEC3D	2.04794	4.22592	1.04509	1.23321e-05	0.00036242
CD8A	0.466566	13.623	4.86782	3.68641e-07	6.92086e-05
ZNF710	2.10744	3.326	0.658296	9.37976e-05	0.00104318
SULT1C2	3.2802	5.23364	0.674032	0.00445362	0.0126332
RBM15B	11.2006	7.15054	-0.647456	8.31288e-05	0.000984908
SP100	3.38385	6.73779	0.993608	2.08817e-05	0.0004776
RBPMS	17.3565	7.88055	-1.1391	0.000646129	0.00334708
GALNT7	0.952805	1.68183	0.819782	0.000480304	0.00278264
MVP	41.4139	74.7924	0.852777	1.95651e-05	0.000463614
TMOD3	2.17037	3.66603	0.756277	0.000239406	0.00176139
HMGB1P5	7.60489	12.2784	0.69112	0.000467427	0.00271102
SNAPC1	1.44513	2.75434	0.930509	0.000886771	0.00415023
CITED1	355.837	634.203	0.83373	0.00180535	0.00669512
RPL10P15	1.24841	0.624382	-0.999595	0.00133753	0.00546704
ULK4	1.41629	2.81809	0.992603	0.00279357	0.00908816
ID1	3.12483	4.70759	0.591211	0.0236855	0.0461132
MIR23AHG	1.92805	3.67008	0.92867	0.00241952	0.00820361
SNORD60	1.41721	2.35021	0.729738	0.0195327	0.0396327
IFT74	1.57046	2.61241	0.734195	0.00388008	0.0114605
ATP6V0B	33.6245	60.6183	0.850241	1.50478e-05	0.000399792
FOLR2	9.66246	26.7117	1.46701	1.60734e-05	0.000413466
STAM	22.5717	46.6674	1.0479	8.81494e-06	0.000300136
PPP2R3C	3.84454	6.67115	0.795125	0.000396498	0.00243666
ETNK1	3.26555	5.25797	0.687177	0.00793121	0.0196063
FAM86DP	3.68671	1.37936	-1.41833	0.00266339	0.00880626
BTAF1	2.84252	4.71235	0.729275	0.00209185	0.00741271
SACM1L	3.97165	6.40596	0.689676	0.00425442	0.012213
UTP6	4.19155	6.32868	0.594421	0.00041894	0.00252011
PPM1D	3.41465	5.17202	0.598991	0.000268184	0.00189367
DSTYK	7.0538	10.8595	0.622492	0.000169492	0.00145807
WDR11	3.16897	5.43391	0.777978	0.00163488	0.0062366
RBBP9	2.1735	4.01627	0.885835	0.000134095	0.00127445
F13A1	2.09141	4.68321	1.16302	0.00558214	0.0149897
MKNK1	2.51839	4.12069	0.710385	2.3772e-05	0.000510419
ELOA	8.51759	13.9173	0.708359	0.000126404	0.00123367
CADM1	1.62835	3.63853	1.15994	0.000239406	0.00176139
EEA1	1.1896	1.97545	0.731704	0.00353591	0.0106839
NAA16	1.01953	1.68342	0.72349	0.00425442	0.012213
RPL23AP49	3.05435	0.948545	-1.68708	0.000886771	0.00415023
ARL4C	2.33169	5.54336	1.24938	7.69615e-06	0.000276352
PARP14	1.8295	7.71665	2.07653	8.45978e-07	7.80749e-05
IGHV1-69	0.117546	73.9597	9.29738	0.00157829	0.00611833
VPS50	1.3574	2.30623	0.764686	0.000886771	0.00415023
FZD7	4.69362	10.9578	1.22318	0.000253412	0.00182488
TLE2	4.4243	2.42747	-0.865996	0.0228018	0.0447236
RPL10AP6	6.63614	3.2563	-1.02711	5.41319e-05	0.000776974
ZBTB1	2.37679	4.47943	0.914301	0.00140679	0.00563411
COX6C	53.3335	92.0404	0.787226	0.000375183	0.00235239
ANKRD17	6.51596	10.1737	0.642798	0.000335728	0.00218441
FASTKD2	4.37656	8.36769	0.93503	7.82349e-05	0.000949376
SELENOT	4.85478	8.73491	0.847388	0.000190323	0.00155345
PSMA4	6.67045	15.3406	1.2015	5.46216e-06	0.000220181
SGTB	4.47309	9.87397	1.14236	0.000239406	0.00176139
LIMS2	13.7463	2.53553	-2.43868	0.00307151	0.0097043
ARID3A	1.04635	1.67901	0.682247	5.75878e-05	0.000797212
UNC5B	2.3588	4.17083	0.822285	0.00292953	0.00937396
VSIG4	2.69173	13.6813	2.3456	6.2722e-07	7.25163e-05
MTREX	5.57811	9.76417	0.807721	0.000442564	0.00261732
TTC8	3.81331	5.89192	0.627692	0.0063773	0.0165545
ERBB3	28.0388	10.4726	-1.4208	0.00147933	0.005814
CD3D	0.700606	17.5706	4.64842	3.97964e-07	6.92086e-05
PMS1	1.32851	2.09828	0.659396	0.00793121	0.0196063
MS4A4A	1.62812	7.28344	2.16141	1.41688e-06	9.80723e-05
GSN	23.985	38.1104	0.668054	0.00253878	0.00848491
MLLT10	2.81472	4.34042	0.624844	0.0069626	0.0176642
PREX1	3.16805	8.53531	1.42985	2.70965e-06	0.00014545
CLK4	1.16679	1.80342	0.628183	0.00981599	0.0231608
RIF1	1.361	2.14081	0.653492	0.00666417	0.0171051
NUDT17	4.10156	2.68851	-0.609366	0.00209185	0.00741271
DNAJB9	4.82167	9.3276	0.951972	0.000268184	0.00189367
TMEM50A	21.6047	41.3711	0.937274	1.23321e-05	0.00036242
SDCBP	251.64	451.614	0.84373	0.000798594	0.00385767
CTBS	1.3955	2.69366	0.948786	0.000983901	0.00442756
YME1L1	12.1423	20.3564	0.745448	8.31288e-05	0.000984908
NFU1	11.9359	19.2287	0.687951	0.000159899	0.00141488
CCL4	0.447155	6.36183	3.8306	4.29532e-07	6.92086e-05
NDC1	2.68007	4.62787	0.78808	0.00020162	0.00160336
IGHV1-24	0.162495	39.5594	7.92748	0.00171839	0.00645453
ACAT2	2.2055	3.55683	0.689487	0.00189657	0.00689728
EID1	59.6782	92.477	0.631889	0.00666417	0.0171051
RBFOX2	7.29423	11.8508	0.700151	0.000142226	0.00131722
ADAMTS2	1.84429	6.54013	1.82625	0.000396498	0.00243666
ARID4B	1.09712	2.042	0.896259	0.00155532	0.00603151
CGRRF1	1.23315	2.07237	0.748937	0.00120836	0.00510775
IFT88	2.05702	3.6055	0.80964	0.000268184	0.00189367
GPR27	5.27769	0.875593	-2.59157	0.000493588	0.00281161
RCBTB1	2.7968	5.15891	0.883288	0.00140679	0.00563411
LAPTM5	10.2654	60.2821	2.55395	6.76142e-07	7.25887e-05
USP9X	6.63425	10.2778	0.631523	0.000467427	0.00271102
NRARP	1.44171	2.31111	0.680805	0.011601	0.0263787
HMGB2	5.25553	9.24862	0.815403	0.00020162	0.00160336
ATP10D	1.33708	2.93103	1.13233	1.60734e-05	0.000413466
DNAJC10	3.39137	5.86519	0.790311	0.00114819	0.00492665
CDADC1	1.48279	2.33734	0.656556	0.000375183	0.00235239
PNPLA8	2.59459	4.28963	0.725349	0.00353591	0.0106839
CHD7	2.99425	5.0864	0.764449	0.00133753	0.00546704
ARID4A	1.28163	1.96896	0.619455	0.0106754	0.0247446
PAIP2	17.259	30.1361	0.804149	0.000179624	0.00150583
PANX2	1.92574	4.10304	1.09128	0.000580493	0.00312717
RPL32P16	1.48765	0.943659	-0.656695	0.0219468	0.0434598
RPS11	1814.16	1199.82	-0.596487	0.000396498	0.00243666
CEBPD	10.5171	22.3666	1.08861	9.37976e-05	0.00104318
TAPBPL	6.82204	25.8471	1.92173	4.29532e-07	6.92086e-05
RETREG1	1.35436	2.25393	0.73483	0.00406334	0.011816
RPAP3	1.76359	3.59965	1.02934	0.00041894	0.00252011
SLC35F6	17.08	32.2629	0.917568	8.23741e-06	0.000287926
ELF1	7.80267	13.7711	0.819601	0.000718614	0.00358829
POP1	1.90845	3.24117	0.764115	0.000142226	0.00131722
CTR9	7.24254	11.3759	0.651413	0.000213544	0.00165686
MT1L	2.92159	5.15076	0.818032	0.0102377	0.0239038
MZT2B	48.9593	28.2725	-0.792183	4.49052e-05	0.000707257
GPD1L	7.29592	3.20087	-1.18863	0.00180535	0.00669512
SPATA6	1.37831	2.14757	0.639806	0.00279357	0.00908816
CHURC1	5.70472	9.31094	0.706772	0.00337445	0.0103627
TMEM167A	8.25022	14.8577	0.848711	0.00031749	0.00210612
AGAP6	1.10294	1.79616	0.703557	0.00533769	0.0144662
SEL1L3	1.35816	5.0629	1.89831	6.5136e-05	0.000848139
IFI35	17.9152	45.8912	1.35704	3.12256e-06	0.000157189
STK32A	16.9186	28.2223	0.738224	0.00279357	0.00908816
FOXJ3	5.72606	8.6392	0.593356	6.5136e-05	0.000848139
MITD1	1.99972	3.51746	0.814733	0.000798594	0.00385767
PRKG2	5.1352	9.63835	0.908366	0.0228018	0.0447236
MED7	2.07216	3.44833	0.73476	0.000493588	0.00281161
PRPF39	2.71751	4.4496	0.711391	0.0131231	0.0289999
IGHV3-11	0.320295	7.21189	4.4929	0.00354594	0.0107111
ZMYND8	5.93219	10.1449	0.774114	9.96049e-05	0.00107152
TBX2-AS1	6.79503	3.7559	-0.855323	0.0125972	0.0281152
DENND4A	1.11366	2.169	0.961722	0.000142226	0.00131722
DFFB	1.06223	1.85389	0.803451	0.000300182	0.00204283
AKAP13	5.92522	9.80421	0.726534	0.000681476	0.00346703
C2CD4C	2.45661	3.78356	0.623075	0.0142336	0.0307814
COPS5	6.61659	14.4709	1.12899	8.31288e-05	0.000984908
CD93	1.64113	3.31767	1.01548	0.000757625	0.00372301
CHRNA10	1.22092	2.05577	0.751708	0.00533769	0.0144662
GSTO1	109.321	175.012	0.678883	0.000142226	0.00131722
TMEM35B	4.83955	8.25027	0.769569	2.70405e-05	0.000543965
CCDC82	1.40978	2.35093	0.737766	0.00337445	0.0103627
PLEKHG5	0.985354	1.73088	0.812791	0.000354943	0.00227289
NR2F2	4.70388	7.48255	0.669677	0.000134095	0.00127445
PLEKHF2	4.05371	10.2025	1.33161	6.5136e-05	0.000848139
SLC44A3	14.5711	3.82385	-1.93001	0.00307151	0.0097043
CBLN3	0.982655	1.81575	0.885809	0.000134095	0.00127445
PPM1K	3.80403	9.00705	1.24353	6.5136e-05	0.000848139
ARID2	1.52357	2.31638	0.604419	0.000886771	0.00415023
VPS13D	2.15609	3.42811	0.668995	0.000126404	0.00123367
IGHG4	0.650484	34.0844	5.71145	0.0036135	0.0109089
PFKFB3	17.6119	28.1975	0.679019	0.000283761	0.00195767
FIBCD1	1.25624	3.5455	1.49688	0.000354943	0.00227289
SLAMF8	0.82218	6.02674	2.87385	2.18701e-06	0.000124376
LHFPL3	2.99211	7.3814	1.30273	0.000757625	0.00372301
APOL1	3.45364	82.9776	4.58653	3.68641e-07	6.92086e-05
POMGNT2	11.002	4.40456	-1.3207	9.96049e-05	0.00107152
RPS15P4	27.0391	12.6422	-1.0968	0.000142226	0.00131722
ARHGAP4	2.41395	6.35806	1.39719	2.03541e-06	0.000119635
NDUFAF5	1.13561	1.81303	0.674935	0.00127143	0.00528308
CSF2RA	0.96787	2.56188	1.40432	0.000757625	0.00372301
MET	53.4258	100.604	0.913071	0.00020162	0.00160336
CASP8	1.03943	2.78419	1.42147	3.59547e-06	0.00017273
IGHG3	3.4956	560.86	7.32596	0.00228901	0.00792655
ARHGAP45	5.28053	11.0547	1.0659	1.23321e-05	0.00036242
LSM12	2.10624	3.1866	0.59735	4.49052e-05	0.000707257
PANX1	3.72159	9.34394	1.32811	2.52337e-06	0.000136847
HERPUD2	5.38363	8.47949	0.655399	0.000142226	0.00131722
RICTOR	1.11833	1.94336	0.797198	0.00388008	0.0114605
SNAP23	5.27416	8.99344	0.769934	0.000126404	0.00123367
NFIL3	14.3243	23.0298	0.685038	0.00199202	0.0071529
S100A6	223.848	441.19	0.978883	0.000213544	0.00165686
MBD2	5.90332	10.1255	0.778401	1.95651e-05	0.000463614
UBR1	1.68549	3.46145	1.03821	0.000179624	0.00150583
GTF2B	8.25184	14.4716	0.810433	1.83279e-05	0.000448436
HCST	2.0777	10.3629	2.31836	2.18701e-06	0.000124376
IGKV1-16	0.387406	59.7585	7.26915	0.000184623	0.00154651
VPS13C	1.34852	2.92034	1.11476	0.00020162	0.00160336
RPL37P2	1.82865	1.00035	-0.870269	0.00337445	0.0103627
FCGR3A	1.9094	31.4739	4.04296	3.97964e-07	6.92086e-05
CASP3	3.424	6.40173	0.902777	0.000126404	0.00123367
MAP4K3	3.10392	6.50725	1.06795	0.000213544	0.00165686
MRPL32	6.54207	10.589	0.694743	0.00140679	0.00563411
SRSF11	7.29679	14.1752	0.95803	0.000798594	0.00385767
TXLNG	3.11561	5.0166	0.687197	0.00140679	0.00563411
TOR1AIP2	2.23962	3.42333	0.612147	0.00011913	0.00119596
HTRA1	40.3128	92.3345	1.19563	0.000190323	0.00155345
BTN3A2	5.79781	26.3188	2.18251	9.11217e-07	7.98909e-05
ZBTB21	1.14457	1.73882	0.6033	0.0167056	0.0349702
RPL14P1	13.619	6.52509	-1.06155	0.00171817	0.00645453
MT-ATP8	5209.36	2688.03	-0.954556	0.000179624	0.00150583
NUDT12	1.47727	2.36664	0.679904	0.0180775	0.0371834
CIBAR1	1.40408	2.45644	0.806948	0.000983901	0.00442756
HLA-DQB1	5.60217	48.7641	3.12176	7.85249e-07	7.64964e-05
PSMD12	5.62544	9.85018	0.808185	0.000126404	0.00123367
LDB2	1.176	2.45303	1.06068	0.000300182	0.00204283
IFIT2	2.28553	5.81956	1.34838	9.43104e-06	0.000311047
CPPED1	7.18769	11.0167	0.616088	9.37976e-05	0.00104318
RAMP2	9.60959	4.68227	-1.03727	0.00445362	0.0126332
LDLRAD4	1.58897	2.61047	0.716217	0.00353591	0.0106839
METTL7A	3.936	6.16668	0.647766	0.00307151	0.0097043
CYSLTR2	2.7543	22.0477	3.00087	7.66317e-06	0.000276352
UBE2W	2.24225	5.58484	1.31657	3.07336e-05	0.000577407
EHMT2	20.6533	12.9471	-0.673746	0.00171817	0.00645453
BMPR1A	1.28534	1.96031	0.608931	0.00253878	0.00848491
GIHCG	4.00106	2.63691	-0.601535	0.0203201	0.0408304
TMX3	3.21547	6.01517	0.903577	0.000283761	0.00195767
STXBP3	2.9065	5.9919	1.04373	0.000253412	0.00182488
IGKV4-1	6.04682	248.269	5.35958	0.0100765	0.0237702
APOL6	1.42733	16.5916	3.53906	3.68641e-07	6.92086e-05
NRBF2	10.3298	16.1871	0.648025	0.000612493	0.00323172
SLC25A32	9.03667	20.1892	1.15972	3.27552e-05	0.000603532
CD47	6.58345	11.1509	0.76025	0.00031749	0.00210612
MGST2	21.1883	32.1358	0.600914	0.00406334	0.011816
LIMS1	2.16987	3.55795	0.713435	0.0010908	0.00476
LAG3	0.662223	13.8224	4.38354	3.97964e-07	6.92086e-05
PLAU	1.1578	3.44699	1.57396	0.000134095	0.00127445
ARFGEF2	6.56564	11.2007	0.770575	0.000681476	0.00346703
DERL1	10.4438	25.5772	1.29222	1.00882e-05	0.000324579
CEP350	1.52173	2.38758	0.649833	0.00370436	0.0110375
PDE4DIP	1.20133	2.50397	1.05959	0.000213544	0.00165686
SPTY2D1	1.8163	2.77997	0.614068	0.00388008	0.0114605
ATG5	2.85924	4.28908	0.585037	0.0131231	0.0289999
ADCY6	10.9468	5.74503	-0.93012	0.00199202	0.0071529
TTC13	1.94053	2.94292	0.600802	0.00241952	0.00820361
TMEM229B	8.41766	13.9479	0.728557	0.000612493	0.00323172
MTDH	13.971	35.1362	1.33052	6.5136e-05	0.000848139
VAMP5	31.9326	80.2423	1.32933	1.31705e-06	9.42633e-05
RAD50	2.66177	5.40993	1.02323	0.000580493	0.00312717
SHLD2	3.11425	6.10427	0.970933	0.000226128	0.00170789
WDR36	3.69293	6.02219	0.705524	0.00163488	0.0062366
BNC2-AS1	7.84662	4.9263	-0.671567	0.0154261	0.0328338
CD14	21.2097	64.5261	1.60516	2.52337e-06	0.000136847
ZC3H11A	8.14098	12.457	0.613677	0.00140679	0.00563411
NUDT9	9.96464	16.4628	0.724319	0.000134095	0.00127445
CRLF3	1.58854	3.22707	1.02253	2.88309e-05	0.000565914
PIAS1	1.32546	2.10261	0.665688	0.000886771	0.00415023
THOC2	2.55737	4.62503	0.854802	0.00103608	0.00458392
FBXO33	2.44636	4.3907	0.843811	0.000886771	0.00415023
COSMOC	4.50779	2.24748	-1.00411	0.000718614	0.00358829
GTF3C6	41.9276	63.9529	0.609109	0.00140679	0.00563411
SCP2	5.67927	10.3402	0.864492	4.7801e-05	0.000729919
ECHDC1	4.40792	7.39074	0.74562	0.0010908	0.00476
SEC14L5	2.39968	0.52337	-2.19694	0.00011913	0.00119596
SSB	8.16924	13.5122	0.725987	0.00353591	0.0106839
STX17	1.65977	2.50069	0.591337	0.00321973	0.0100549
CHRAC1	13.2838	21.4623	0.692144	0.000190323	0.00155345
SMG1	2.16231	3.56466	0.721189	0.00147933	0.005814
SLC30A6	3.79274	6.12955	0.692541	0.000335728	0.00218441
ASAP1	12.8713	27.1129	1.07482	0.000142226	0.00131722
GOLPH3	18.2004	28.1562	0.629477	0.000179624	0.00150583
FBXL3	1.82911	2.95211	0.690606	0.00445362	0.0126332
C2orf69	1.73889	3.17104	0.86679	0.000798594	0.00385767
FPGT	1.1694	2.38954	1.03096	0.000612493	0.00323172
PGBD2	1.26789	1.95418	0.624127	0.000126404	0.00123367
TRPM4	3.65988	5.76391	0.65525	0.00230541	0.00792655
CDK2	116.9	75.0404	-0.639533	0.0236855	0.0461132
PARP12	2.34662	7.01312	1.57947	1.76194e-06	0.000109043
C4A	0.826234	3.46967	2.07017	2.22823e-05	0.000491471
PRKCSH	161.161	102.732	-0.649621	0.000681476	0.00346703
HAUS1	3.88788	6.15069	0.661764	0.00353591	0.0106839
FAM172A	3.937	5.92778	0.590396	0.00406334	0.011816
STK4	3.40556	5.31037	0.64092	0.000159899	0.00141488
ZNF780A	1.08709	1.80774	0.73371	0.000521109	0.00292093
TPMT	8.5571	14.6505	0.775757	0.000268184	0.00189367
NUDT19	4.29707	7.43323	0.790637	6.92525e-05	0.00088423
THBS2	1.67451	4.21007	1.3301	0.000612493	0.00323172
AUH	3.55204	8.23324	1.21281	1.83279e-05	0.000448436
VCPKMT	1.79792	3.15576	0.811657	0.000646129	0.00334708
GBP4	0.768014	13.6036	4.14671	3.68641e-07	6.92086e-05
TOMM7	213.117	140.755	-0.59846	0.0010908	0.00476
S100A4	23.1095	59.7757	1.37107	1.60734e-05	0.000413466
EXOC5	1.84958	3.21836	0.799128	0.00180535	0.00669512
BST2	22.8077	174.952	2.93937	8.45978e-07	7.80749e-05
RBM26	3.1959	4.90349	0.617588	0.00406334	0.011816
NFKBIL1	54.2533	31.311	-0.793039	0.000253412	0.00182488
GPATCH11	1.31906	2.73061	1.04971	0.000190323	0.00155345
FBXO4	2.54312	3.87376	0.607134	0.00171817	0.00645453
EFCAB14	12.0534	18.5721	0.623702	0.000226128	0.00170789
TNFAIP8L2	1.00392	5.57923	2.47442	4.63509e-07	6.92086e-05
CDC42SE2	3.60698	6.86945	0.929406	4.49052e-05	0.000707257
HLA-J	1.79772	4.95785	1.46355	0.000718614	0.00358829
TAP1	13.9105	136.346	3.29303	3.68641e-07	6.92086e-05
CLIP4	2.63384	4.00461	0.604496	0.00940986	0.0223985
ODF3B	2.05708	8.39151	2.02833	9.43104e-06	0.000311047
CD27	0.632977	12.6336	4.31897	3.68641e-07	6.92086e-05
UBA6	1.40297	2.41123	0.781286	0.00209185	0.00741271
RARS2	7.06095	10.8477	0.619454	0.00292953	0.00937396
SLC12A9-AS1	2.31712	1.01926	-1.18482	0.000239406	0.00176139
EFNB3	1.90846	0.731537	-1.3834	0.0219468	0.0434598
USP24	2.69919	4.41965	0.711404	0.00103608	0.00458392
PRDM2	2.47236	3.96501	0.681435	0.000126404	0.00123367
STAT1	12.302	110.748	3.17031	3.97964e-07	6.92086e-05
TMEM8B	5.23443	2.91265	-0.845698	0.00279357	0.00908816
HIPK1	3.1095	4.7642	0.615548	0.0010908	0.00476
ATP7A	1.80564	2.79228	0.628933	0.00510294	0.0139885
RPL35A	197.929	87.6579	-1.17503	0.000396498	0.00243666
ITSN2	1.58677	2.55185	0.685449	0.00199202	0.0071529
ZNF518A	1.03602	1.68856	0.704745	0.00827993	0.020273
ABCB10	2.5956	4.65571	0.842931	0.00321973	0.0100549
MSH3	2.92395	4.71239	0.688541	0.00610159	0.0160407
TRAK2	27.693	50.243	0.859403	5.41319e-05	0.000776974
HCLS1	1.75164	9.98258	2.51071	8.45978e-07	7.80749e-05
CLCN3	16.1094	26.8208	0.735455	0.000757625	0.00372301
C5orf24	5.73181	11.2018	0.966669	0.00020162	0.00160336
IFNAR2	1.10462	2.57274	1.21975	8.81494e-06	0.000300136
THNSL2	10.2365	6.09808	-0.747296	0.01209	0.0272375
RACK1	591.704	344.568	-0.780085	0.000150819	0.0013679
EDNRB	82.5158	34.1807	-1.27149	0.0219468	0.0434598
SELENOF	27.4082	59.6048	1.12082	2.70405e-05	0.000543965
GLUD1	23.1633	36.4418	0.653753	0.000681476	0.00346703
C1orf54	6.52583	11.6835	0.840242	6.5136e-05	0.000848139
LETMD1	25.2112	16.0524	-0.651277	0.00370436	0.0110375
DIPK1B	36.8149	18.3717	-1.0028	0.000983901	0.00442756
PRICKLE2	1.25054	0.547689	-1.19113	0.0160547	0.0339247
BPNT1	4.6443	7.11539	0.615482	0.00199202	0.0071529
ATP6V1G1	132.478	223.642	0.755445	1.83279e-05	0.000448436
KCNE4	7.27873	2.54427	-1.51643	0.0106754	0.0247446
UCHL5	2.51922	3.95252	0.649795	0.0111297	0.0255443
ITPRIPL2	4.61106	7.34167	0.67101	0.000757625	0.00372301
HMGA1	264.569	168.698	-0.649201	0.00981599	0.0231608
APOL3	0.674089	13.6108	4.33567	3.68641e-07	6.92086e-05
RIT1	4.52861	7.13875	0.656603	8.83111e-05	0.00100882
SAP30	2.4182	4.5844	0.922799	0.000646129	0.00334708
USP14	6.03456	9.97055	0.724425	0.00031749	0.00210612
SMIM10L2A	2.19927	0.642834	-1.77451	0.00163488	0.0062366
SLC2A3	1.55746	3.99873	1.36035	9.96049e-05	0.00107152
SLC38A2	8.77007	19.5226	1.15449	5.75878e-05	0.000797212
STAC3	1.13489	2.04451	0.849209	2.70405e-05	0.000543965
RPL13AP7	2.23708	1.24433	-0.846244	0.000934167	0.00428251
JKAMP	6.2585	12.2946	0.974137	5.08732e-05	0.000753855
ANKRD44	1.67489	3.97523	1.24697	3.96053e-05	0.000655169
LRRFIP1	5.72052	8.84912	0.629388	0.00445362	0.0126332
B2M	209.485	1281.77	2.61322	5.39407e-07	6.92086e-05
EMC2	9.51567	23.2781	1.2906	3.49027e-05	0.000617161
GLB1L2	4.89474	2.33168	-1.06986	0.00307151	0.0097043
PIGK	4.08824	7.38173	0.852477	5.75878e-05	0.000797212
LIPT1	1.65758	2.64733	0.675463	0.00180535	0.00669512
SRSF7	19.3406	30.9901	0.680174	0.00253878	0.00848491
CTSW	0.645514	8.57888	3.73227	3.68641e-07	6.92086e-05
RAD17	4.32382	6.77667	0.648269	0.00209185	0.00741271
BROX	6.28068	9.79471	0.641081	0.00114819	0.00492665
TMEM198B	5.9017	3.8601	-0.61249	0.0148192	0.0318125
SDHB	25.1836	42.7099	0.762084	1.15359e-05	0.000351794
LINC01963	2.44669	5.18605	1.0838	0.000335728	0.00218441
NCF2	1.00382	2.89257	1.52685	5.41319e-05	0.000776974
RGS20	24.7796	41.2268	0.734433	0.00127143	0.00528308
MTMR9LP	1.9985	4.58979	1.19951	0.00388008	0.0114605
WWTR1	2.65866	4.99995	0.911216	0.00127143	0.00528308
TTC39C	1.17462	1.95448	0.734585	0.000283761	0.00195767
CYB561D1	2.29593	3.71913	0.695884	2.08817e-05	0.0004776
GMCL1	2.92	4.73265	0.696683	0.00253878	0.00848491
HLA-F	8.81459	84.9638	3.26888	5.39407e-07	6.92086e-05
LACTB2	6.35186	13.9165	1.13154	0.000179624	0.00150583
GABRB3	1.02872	2.01766	0.971833	0.0167056	0.0349702
NPL	2.04812	4.93944	1.27005	2.08817e-05	0.0004776
C12orf66	1.14418	1.85969	0.700746	0.000112252	0.00115785
STAM2	2.11136	4.27248	1.0169	0.000159899	0.00141488
LEO1	4.55838	8.54197	0.90605	9.96049e-05	0.00107152
LIMA1	5.05871	11.0294	1.12451	0.000226128	0.00170789
WBP1L	16.9844	30.7591	0.856802	4.21763e-05	0.000679536
FHDC1	1.37225	3.36809	1.29539	0.000983901	0.00442756
ZNF182	1.4028	2.38936	0.768321	0.00353591	0.0106839
IGHV3-30	0.754359	78.464	6.70064	0.00285264	0.00927462
SNX14	3.2718	5.91234	0.853645	0.0010908	0.00476
CDH24	1.14748	1.75905	0.616328	0.00940986	0.0223985
TMEM51	4.80347	17.2344	1.84314	7.85249e-07	7.64964e-05
GIMAP2	1.28616	3.90521	1.60233	4.49052e-05	0.000707257
CSF1	5.67034	18.2244	1.68436	3.97964e-07	6.92086e-05
P2RX4	8.19333	12.8378	0.64788	0.000354943	0.00227289
IGLV7-43	0.10826	12.5845	6.86101	0.00389426	0.0114992
BACH1	1.54846	2.48606	0.683025	0.00219625	0.00767157
JAG1	2.62986	4.60366	0.807795	0.00307151	0.0097043
TENT2	3.8034	6.36649	0.743208	0.00163488	0.0062366
ZNF572	1.1705	1.79631	0.617912	0.00558214	0.0149897
SCGB1B2P	2.04366	0.471368	-2.11623	0.0142336	0.0307814
ARMH3	6.31482	9.77752	0.630728	5.46216e-06	0.000220181
RIDA	6.80032	16.4627	1.27552	3.96053e-05	0.000655169
POLR3G	1.25492	2.04647	0.705538	0.00253878	0.00848491
HERC2P2	1.53779	2.61101	0.76375	0.0069626	0.0176642
ARHGAP15-AS1	3.68955	0.0173583	-7.73167	0.00743374	0.0186615
STK39	11.3627	20.8684	0.877019	0.000283761	0.00195767
TIMM17A	8.95477	15.386	0.780891	0.000150819	0.0013679
TDRD7	10.0893	15.4311	0.613009	0.00425442	0.012213
UBE2K	9.45182	15.1779	0.683306	9.37976e-05	0.00104318
SUSD6	5.16343	9.88693	0.937192	2.34942e-06	0.000130096
PIK3IP1	6.51477	10.8084	0.730368	0.000268184	0.00189367
RPS10	302.025	173.244	-0.801866	0.00155532	0.00603151
SLC5A3	2.32277	5.01014	1.109	0.000335728	0.00218441
BTN2A1	5.52408	11.3323	1.03663	9.37976e-05	0.00104318
CHAC1	32.9892	105.804	1.68132	0.000112252	0.00115785
ENTPD3-AS1	1.10591	0.512816	-1.10872	0.00120836	0.00510775
SLC25A23	28.7571	16.6886	-0.785054	0.000190323	0.00155345
EDRF1	1.14324	1.99773	0.805239	0.000467427	0.00271102
TGS1	5.92578	15.7724	1.41233	1.50478e-05	0.000399792
TBC1D9	1.14354	2.50494	1.13126	0.000268184	0.00189367
HMGB1	14.7061	23.0941	0.651111	0.00163488	0.0062366
SYNJ2	1.39385	3.55649	1.35138	0.000757625	0.00372301
YIPF6	3.82749	6.34578	0.729399	7.82349e-05	0.000949376
RPS16	682.148	418.515	-0.704805	0.00041894	0.00252011
PARP9	1.33421	5.55973	2.05903	1.6388e-06	0.000105133
RGS5	2.77603	5.7632	1.05385	0.0148192	0.0318125
TM9SF2	44.4029	75.4161	0.764218	0.000169492	0.00145807
CRABP2	2.16261	4.91365	1.18402	8.83111e-05	0.00100882
ASAP3	2.89589	5.97417	1.04473	6.12519e-05	0.000821979
BOD1L1	1.93014	2.90758	0.59111	0.00370436	0.0110375
SREBF2-AS1	0.952446	1.48475	0.640515	0.000681476	0.00346703
GJA3	1.63146	3.19556	0.969909	0.0131231	0.0289999
FIG4	6.08983	9.70083	0.671708	0.00727297	0.018271
BRMS1L	1.29577	2.27624	0.812848	0.000612493	0.00323172
IL6R	3.07137	5.21462	0.763679	0.00189657	0.00689728
SELENOP	4.84628	11.4535	1.24084	1.23321e-05	0.00036242
NOL8	2.68167	4.43617	0.726185	0.00510294	0.0139885
CD53	2.4464	17.4643	2.83568	6.76142e-07	7.25887e-05
CERT1	6.00924	11.2173	0.900467	0.000521109	0.00292093
MFSD8	1.12471	2.00514	0.83415	0.00155532	0.00603151
USP35	2.5368	4.49029	0.823801	4.13662e-06	0.000189223
FJX1	2.23657	3.42598	0.615232	0.0180775	0.0371834
CANX	94.9931	145.638	0.616497	0.000934167	0.00428251
KANSL2	4.69218	7.30548	0.63872	0.000718614	0.00358829
STK3	1.3318	2.94512	1.14495	3.96053e-05	0.000655169
OASL	1.18724	1.91066	0.686459	0.000681476	0.00346703
KLF15	8.0266	4.2649	-0.912276	0.00209185	0.00741271
CNIH4	7.26065	11.3979	0.650596	0.000354943	0.00227289
LARP4	3.31697	6.15472	0.891827	0.000213544	0.00165686
DNAJC25	3.21885	6.02986	0.905578	4.21763e-05	0.000679536
SMCHD1	2.11164	4.10289	0.958278	0.000467427	0.00271102
AZIN1	17.778	33.8767	0.930199	0.000354943	0.00227289
YTHDF2	17.5434	27.8995	0.669308	0.000283761	0.00195767
RPS13	374.463	234.783	-0.673496	0.000493588	0.00281161
FBLN1	4.56641	1.95286	-1.22547	0.00727297	0.018271
SGCD	13.717	28.5969	1.0599	3.07336e-05	0.000577407
ARMC9	8.52686	23.0867	1.43697	3.71835e-05	0.000641323
OAS2	4.97269	8.75739	0.816474	0.000550055	0.00302358
TWIST2	4.74525	7.3857	0.638252	0.00827993	0.020273
E2F5	1.30715	2.20501	0.754362	0.00189657	0.00689728
MC1R	1.62738	2.69757	0.729106	0.00337445	0.0103627
HLA-C	275.195	1607.75	2.54651	4.63509e-07	6.92086e-05
SELPLG	1.98535	9.45887	2.25228	7.85249e-07	7.64964e-05
HLA-DMB	1.90815	10.8388	2.50596	1.22401e-06	9.19842e-05
MYCBP	4.42756	7.75194	0.808046	0.00011913	0.00119596
C3AR1	1.46842	4.88227	1.73329	5.09703e-06	0.000212801
VAMP4	1.6763	2.80075	0.740528	0.00353591	0.0106839
SPG11	3.84256	6.38897	0.733517	0.000239406	0.00176139
LNP1	25.4757	6.58784	-1.95125	0.0142336	0.0307814
MAP3K11	34.6527	19.1154	-0.858232	0.000375183	0.00235239
DECR1	22.3684	44.366	0.987992	6.92525e-05	0.00088423
GAPDHP1	9.06975	1.57005	-2.53025	0.00466123	0.013102
XRCC4	1.23727	2.18923	0.823259	0.00114819	0.00492665
TRAF5	1.44915	3.29081	1.18324	0.000226128	0.00170789
ODR4	3.03805	5.22263	0.781633	0.00487756	0.0135401
PTOV1-AS2	1.31394	2.10594	0.680569	0.00793121	0.0196063
ADAP2	0.878158	3.47585	1.98481	3.97964e-07	6.92086e-05
SLC38A6	2.98468	5.98648	1.00413	0.000169492	0.00145807
MANSC1	2.37148	1.12723	-1.07301	0.00558214	0.0149897
COQ2	2.77676	5.01262	0.852159	5.41319e-05	0.000776974
PIGL	1.00877	1.5344	0.605084	0.00940986	0.0223985
SOCS6	19.225	33.1428	0.785708	0.000983901	0.00442756
AKAP10	2.27925	3.97025	0.80067	0.00133753	0.00546704
MTARC2	3.98327	1.51456	-1.39505	0.00120836	0.00510775
AHRR	3.32718	5.57905	0.745721	0.00189657	0.00689728
ATP1B1	6.51012	11.554	0.827638	0.000798594	0.00385767
MDM2	4.56631	12.7926	1.4862	7.69615e-06	0.000276352
SNX7	3.49798	5.44998	0.639729	0.00445362	0.0126332
TNFAIP2	1.93618	8.88892	2.19879	1.76194e-06	0.000109043
MYSM1	1.652	2.80689	0.76476	0.00353591	0.0106839
RPL38	212.363	123.87	-0.777702	9.37976e-05	0.00104318
PIK3R1	1.66256	2.70026	0.69969	0.00253878	0.00848491
PHF21A	3.10784	5.43717	0.806942	4.43565e-06	0.000196909
IFIH1	1.39631	3.85618	1.46555	9.37976e-05	0.00104318
HYAL3	1.65668	0.926272	-0.838785	0.00466123	0.013102
VIM	1409.25	730.137	-0.948685	0.00189657	0.00689728
ZNF853	6.40528	3.50665	-0.869171	0.00147933	0.005814
RTN4	22.112	35.8716	0.698012	0.00120836	0.00510775
CNTNAP1	3.38675	7.31613	1.11118	8.83111e-05	0.00100882
EIF3L	99.2656	56.8796	-0.803381	0.00171817	0.00645453
SBF2-AS1	1.06326	1.74048	0.710987	0.000798594	0.00385767
DMTF1	2.32095	3.69053	0.669116	0.00793121	0.0196063
FLCN	3.89427	5.99053	0.621332	0.000150819	0.0013679
RFTN1	1.65806	4.30396	1.37617	9.43104e-06	0.000311047
NR3C1	2.9402	4.43731	0.593771	0.00610159	0.0160407
BAZ1A	1.70429	3.5602	1.06278	0.000396498	0.00243666
FAM86HP	1.78751	0.647758	-1.46442	0.0167056	0.0349702
WTAP	6.72082	10.8035	0.684786	0.000934167	0.00428251
GOLM1	17.017	37.2948	1.13199	8.23741e-06	0.000287926
CORO1C	13.4374	22.6706	0.754563	9.37976e-05	0.00104318
CHMP5	14.5932	24.8854	0.770001	8.31288e-05	0.000984908
ASF1A	4.44341	7.30193	0.71661	0.00279357	0.00908816
TEP1	1.78414	3.86051	1.11356	8.23741e-06	0.000287926
H2AW	72.0594	41.1848	-0.807074	0.0010908	0.00476
JCHAIN	1.79902	106.449	5.88682	0.000374886	0.00235239
USP8	1.35475	2.33438	0.785006	0.000718614	0.00358829
FKBP5	2.16593	3.75068	0.792166	0.0142336	0.0307814
GABRA5	1.07164	1.72361	0.685611	0.00940945	0.0223985
CNRIP1	4.74666	2.41644	-0.97403	0.00140679	0.00563411
SPOCK2	1.36257	4.4129	1.6954	4.13662e-06	0.000189223
ALG1L	1.69583	0.398375	-2.08979	0.00498655	0.013839
ISG20	0.942227	4.32051	2.19706	1.50478e-05	0.000399792
FSTL4	0.906104	1.78943	0.981752	0.000798594	0.00385767
TRIM33	2.164	3.85717	0.833842	0.000354943	0.00227289
SEPTIN2	27.8776	45.3358	0.701543	0.00171817	0.00645453
FABP5	5.22594	10.9649	1.06914	0.000396498	0.00243666
HMGN2P15	1.36389	0.3863	-1.81993	0.00793084	0.0196063
SPRN	1.00165	1.7582	0.811717	8.83111e-05	0.00100882
CXCL12	1.0785	4.01189	1.89526	1.31807e-05	0.000379928
DNAJA2	9.03683	13.5886	0.588513	0.00219625	0.00767157
KCTD17	2.60862	4.56428	0.807103	0.00370436	0.0110375
SLC30A1	2.7759	4.17572	0.58907	0.00370436	0.0110375
NAB1	4.54988	7.38185	0.698154	0.00199202	0.0071529
DOK2	0.95985	5.93856	2.62923	5.00071e-07	6.92086e-05
ARL2	75.0686	43.1894	-0.797533	0.000681476	0.00346703
TYMP	7.69653	39.3251	2.35317	1.41688e-06	9.80723e-05
AGAP2-AS1	26.0525	14.8723	-0.808796	0.00266339	0.00880626
AOAH	0.676643	3.42964	2.34159	1.6388e-06	0.000105133
TMBIM4	8.45995	15.9193	0.912055	4.7801e-05	0.000729919
TMEM115	34.6249	22.3127	-0.633942	0.00127143	0.00528308
FASTKD1	2.40187	4.54466	0.920015	0.000226128	0.00170789
NMNAT3	1.65512	0.566068	-1.54789	0.000142226	0.00131722
KRIT1	2.4403	3.93047	0.687642	0.00321973	0.0100549
CYLD	1.25431	2.65787	1.08338	0.00010575	0.00111483
PKNOX2	17.8189	11.6049	-0.618681	0.0142336	0.0307814
ACADM	4.7787	8.05019	0.752406	0.00370436	0.0110375
TXLNA	20.2693	31.777	0.648689	6.92525e-05	0.00088423
CCAR1	4.01485	8.05066	1.00376	0.000934167	0.00428251
COL18A1	25.9546	41.5159	0.677671	0.00241952	0.00820361
TSC22D3	4.60177	11.2734	1.29266	1.07889e-05	0.000337826
HLA-DQB2	1.66469	13.9218	3.06402	9.4299e-06	0.000311047
ZMYM4	4.33275	6.95157	0.682055	0.000798594	0.00385767
PRDX4	29.3447	45.3976	0.629515	0.000612493	0.00323172
C1orf216	9.12219	15.4108	0.756489	0.000179624	0.00150583
FNIP1	2.88038	6.3483	1.14011	8.31288e-05	0.000984908
THEMIS2	2.29843	7.50878	1.70793	3.12256e-06	0.000157189
TMF1	1.42113	2.28561	0.685546	0.01209	0.0272375
GPBP1L1	6.04985	10.4285	0.785564	0.00011913	0.00119596
MT-RNR1	1975.11	887.155	-1.15467	0.000757625	0.00372301
ANO9	1.21991	3.14542	1.36648	0.00180535	0.00669512
ELOC	9.8814	20.7922	1.07326	6.12519e-05	0.000821979
ZDHHC7	22.4955	37.5382	0.738726	0.00011913	0.00119596
DONSON	1.84919	2.98391	0.690311	0.00163488	0.0062366
DCUN1D4	1.88574	2.85387	0.597786	0.0136684	0.0299096
SNRNP40	5.43805	8.60131	0.661466	0.000375183	0.00235239
SESN2	5.6417	10.2102	0.855806	0.000396498	0.00243666
TNFRSF14	60.4395	100.059	0.727283	8.83111e-05	0.00100882
TRNAU1AP	3.29194	5.10206	0.632143	0.000126404	0.00123367
IGKV2D-29	0.0367814	26.7875	9.50837	0.000474391	0.0027499
FAM71E1	2.4672	0.747181	-1.72334	6.92525e-05	0.00088423
CXCR4	5.72929	10.8155	0.916668	0.00180535	0.00669512
TMEM50B	7.1402	12.3556	0.791133	0.000142226	0.00131722
UBLCP1	6.15026	9.81663	0.674581	0.00558214	0.0149897
NPAT	1.49466	2.38695	0.675351	0.00370436	0.0110375
SLC44A3-AS1	1.98683	0.633359	-1.64937	0.0106754	0.0247446
IL16	1.13253	3.10409	1.45462	2.88309e-05	0.000565914
XYLB	1.05569	0.611491	-0.787781	0.00445362	0.0126332
PKD2	14.7464	28.5148	0.951344	7.82349e-05	0.000949376
LINC01137	2.06487	3.16252	0.615024	0.0236855	0.0461132
ABCC4	1.24157	2.69277	1.11692	0.00031749	0.00210612
EBLN3P	3.1661	4.76995	0.591266	0.0148192	0.0318125
AFF1	2.28687	3.60422	0.65631	0.000983901	0.00442756
GORAB	1.09569	2.26247	1.04606	0.000841612	0.00401024
KREMEN2	1.5249	0.33448	-2.18872	0.0063773	0.0165545
CTDSPL2	1.45463	2.38218	0.711636	0.00533769	0.0144662
IGHV5-51	1.62587	26.0004	3.99925	0.00425116	0.012213
PARP4	5.41059	10.4327	0.947259	7.36142e-05	0.000923117
TRAM2	5.9814	10.0223	0.744657	0.00189657	0.00689728
GSDMD	21.7586	40.8811	0.909851	6.12519e-05	0.000821979
IL10RA	0.741951	5.50085	2.89026	3.68641e-07	6.92086e-05
FAM216A	1.20918	1.94057	0.682456	0.00321973	0.0100549
KIAA0513	2.96344	5.14669	0.79637	8.31288e-05	0.000984908
PDIA4	24.3365	37.244	0.613886	0.000521109	0.00292093
ZNF688	5.76601	8.98958	0.640681	0.000442564	0.00261732
SLC22A18	12.1457	20.0227	0.721193	0.00292953	0.00937396
REEP3	2.19073	4.63558	1.08134	3.71835e-05	0.000641323
RAD21	22.7596	46.4384	1.02885	0.000467427	0.00271102
POC5	1.78904	2.97748	0.734905	0.000493588	0.00281161
SELENOI	3.28679	5.70281	0.794995	5.41319e-05	0.000776974
YWHAZ	67.9677	130.692	0.94325	4.21763e-05	0.000679536
FAM189A2	22.7898	14.7177	-0.630838	0.0142336	0.0307814
DAP	35.3436	53.5116	0.598403	0.000190323	0.00155345
TMEM81	1.13178	2.19143	0.953275	1.15359e-05	0.000351794
SDK1	1.80636	0.945545	-0.933867	0.0106754	0.0247446
IP6K1	20.705	12.3619	-0.744081	0.00155532	0.00603151
GFPT1	4.21903	9.70016	1.2011	1.31807e-05	0.000379928
WWP1	5.98164	12.4958	1.06283	3.49027e-05	0.000617161
WWC3	10.6036	16.3509	0.624819	4.7801e-05	0.000729919
LGALS9	2.86882	8.27529	1.52835	5.09703e-06	0.000212801
NUP88	5.01903	7.92829	0.6596	0.000283761	0.00195767
RPS27L	8.45453	13.8785	0.715051	8.83111e-05	0.00100882
MIR186	1.2481	1.96709	0.656327	0.0172614	0.0361011
NSUN6	1.29924	2.03335	0.64619	0.00425442	0.012213
KIF5B	11.2271	20.7944	0.889213	0.000934167	0.00428251
PROS1	9.44661	15.3955	0.704641	0.0106754	0.0247446
RIOK3	4.44763	7.31222	0.717273	0.000983901	0.00442756
TATDN1	5.06682	7.86561	0.634476	0.00727297	0.018271
INTS8	3.6253	7.49874	1.04855	0.00011913	0.00119596
ZSCAN12P1	1.19929	0.262318	-2.19279	0.00425442	0.012213
QARS1	78.0851	43.9305	-0.829825	0.000112252	0.00115785
TMEM167B	7.84461	12.5479	0.677673	4.49052e-05	0.000707257
HAUS6	1.19543	2.13085	0.833903	0.00127143	0.00528308
HLA-DRB1	62.645	533.365	3.08985	6.2722e-07	7.25163e-05
PGRMC1	22.2175	40.0313	0.849432	0.000150819	0.0013679
DERL2	5.32626	8.27696	0.635979	1.07889e-05	0.000337826
POLI	1.12693	1.86297	0.725203	0.00940986	0.0223985
TAOK3	5.93689	9.71376	0.710323	0.00199202	0.0071529
ZNF440	1.05348	1.81216	0.782547	0.00253878	0.00848491
FAM204A	1.34019	2.08309	0.63629	0.00445362	0.0126332
RPS28	419.748	220.883	-0.926241	0.000190323	0.00155345
CUTA	162.728	79.7916	-1.02816	2.70405e-05	0.000543965
SCARF1	0.94688	1.86108	0.974886	0.00133753	0.00546704
SLFN12	0.950893	2.01416	1.08282	0.000112252	0.00115785
NUB1	7.92355	13.9538	0.816441	8.45978e-07	7.80749e-05
HEMK1	1.32245	0.800337	-0.724537	0.00307151	0.0097043
MAP4K1	1.08378	4.03124	1.89515	2.18701e-06	0.000124376
GLTP	9.35257	14.116	0.593892	1.83279e-05	0.000448436
NRIP3	4.59154	8.97854	0.967502	0.000442564	0.00261732
TRIQK	4.50604	8.19282	0.862501	0.000521109	0.00292093
ZNF581	39.3901	17.0512	-1.20796	2.53562e-05	0.000526179
TNPO1	7.18109	12.7933	0.833119	0.000239406	0.00176139
C16orf72	1.81347	2.78389	0.618347	0.000213544	0.00165686
MT-ND4L	4844.33	2242.66	-1.11109	5.41319e-05	0.000776974
FGFR1OP2	3.32386	6.3351	0.930507	0.000112252	0.00115785
CEPT1	1.61378	2.89308	0.84216	0.000580493	0.00312717
CCDC88B	0.982669	2.83483	1.52849	1.22401e-06	9.19842e-05
TUBGCP5	2.16148	3.36582	0.63894	0.00445362	0.0126332
MRAS	5.36356	8.9548	0.739471	0.000550055	0.00302358
ATP6V1C1	18.0717	39.087	1.11296	0.00011913	0.00119596
SLC41A3	16.1761	8.66221	-0.901058	0.000239406	0.00176139
LRR1	2.09418	3.41413	0.705134	0.000354943	0.00227289
ISG15	49.8466	87.0817	0.804876	0.00020162	0.00160336
TMEM59	15.1671	25.5797	0.754053	1.71654e-05	0.000431019
ZNF397	2.58842	4.14438	0.679084	0.00406334	0.011816
CCNH	3.61128	6.24783	0.790844	0.000190323	0.00155345
PDP1	2.08005	4.49175	1.11066	3.07336e-05	0.000577407
HSPA14	2.56972	4.04889	0.655916	0.00253878	0.00848491
TMED7	10.8401	18.163	0.744618	0.00103608	0.00458392
RFX5	6.85939	10.6646	0.636673	6.92525e-05	0.00088423
LPIN2	4.47648	6.78846	0.60072	0.0010908	0.00476
ZFPM1	4.94266	2.48131	-0.994185	0.00307151	0.0097043
SMIM14	4.53639	8.15389	0.845943	0.000226128	0.00170789
RAB4B	3.51129	5.82703	0.73076	0.000757625	0.00372301
RAB8B	2.35334	4.21243	0.839946	0.00010575	0.00111483
ABCA3	3.64545	1.40792	-1.37254	0.000934167	0.00428251
ANKFY1	7.2749	11.9081	0.710944	5.75878e-05	0.000797212
GPX8	6.36766	13.7652	1.11219	1.83279e-05	0.000448436
KIAA0232	3.83843	6.80635	0.826366	0.000375183	0.00235239
TMEM19	2.87811	4.78665	0.733893	3.07336e-05	0.000577407
PTPN11	10.8882	17.2564	0.664366	0.00155532	0.00603151
NUDCD1	2.72509	5.80308	1.09052	0.000375183	0.00235239
CSPP1	1.16368	2.50015	1.10332	0.000467427	0.00271102
DIAPH2	0.989224	1.75826	0.829781	0.00133753	0.00546704
TMEM70	6.21971	14.1654	1.18746	6.92525e-05	0.00088423
PPP3CB	6.18496	9.47375	0.615173	0.000253412	0.00182488
MTND1P23	3.44794	1.56518	-1.1394	0.00827993	0.020273
ABTB2	4.5878	7.02366	0.61442	0.00406334	0.011816
KHDRBS3	1.0682	1.88604	0.820176	0.000798594	0.00385767
GOLGA1	3.19578	4.92616	0.624294	0.000493588	0.00281161
EIF4E2	5.85391	8.80026	0.588146	3.49027e-05	0.000617161
RPL13AP5	34.6901	20.2659	-0.775471	0.00981599	0.0231608
VAMP1	0.975098	1.93397	0.987948	0.000550055	0.00302358
CD2	0.675044	15.2869	4.50118	3.68641e-07	6.92086e-05
ST20	2.51797	4.08707	0.698806	0.00209185	0.00741271
NICN1	8.27995	5.16981	-0.67951	0.0173797	0.0361011
AK8	1.08769	0.564709	-0.945694	0.00230541	0.00792655
GJA4	2.25663	3.90976	0.792912	0.0136684	0.0299096
RPS13P2	3.17185	1.71957	-0.883275	0.000646129	0.00334708
PRRC2A	74.2987	44.1371	-0.751345	0.000580493	0.00312717
ENTPD5	1.57278	2.62114	0.736877	2.08817e-05	0.0004776
ZBTB11-AS1	1.38422	0.840292	-0.720107	0.0075957	0.018982
TM7SF3	20.1704	30.3294	0.588479	0.00133753	0.00546704
PSME4	4.76866	10.2297	1.1011	2.3772e-05	0.000510419
UFM1	6.15768	10.9591	0.831666	0.000226128	0.00170789
DNTTIP2	3.05899	6.07627	0.990132	0.000396498	0.00243666
ZBED3	3.76429	2.00431	-0.909274	5.08732e-05	0.000753855
BSG	669.985	430.093	-0.639479	0.00388008	0.0114605
DENND3	0.99581	2.4183	1.28005	1.83279e-05	0.000448436
HTATIP2	4.25475	13.5627	1.6725	3.49027e-05	0.000617161
ABHD16A	1.51384	2.8242	0.899629	7.36142e-05	0.000923117
TMEM245	5.43852	8.19245	0.591082	0.00147933	0.005814
SLU7	5.44784	8.91046	0.709815	0.00114819	0.00492665
IPO8	4.68159	7.53411	0.686437	0.00041894	0.00252011
CLCNKA	1.18459	2.79207	1.23695	0.000798594	0.00385767
RAP2A	2.10341	3.67235	0.803973	0.000493588	0.00281161
RPL23	244.6	148.969	-0.715413	0.000521109	0.00292093
MRPL42	1.85481	3.11957	0.750076	0.00031749	0.00210612
RUNX3	2.87867	5.2944	0.879064	0.00041894	0.00252011
FAM98A	9.11223	15.543	0.770392	3.96053e-05	0.000655169
PSMC6	4.03216	6.97805	0.791272	0.000646129	0.00334708
KPNA6	6.20038	9.9982	0.689313	0.000179624	0.00150583
ORMDL2	9.33224	14.5671	0.642417	0.000239406	0.00176139
SOX12	12.9071	7.04609	-0.873275	5.41319e-05	0.000776974
FMNL1	2.77269	5.77382	1.05824	0.00011913	0.00119596
DDX52	1.77763	2.75635	0.632809	0.00337445	0.0103627
CELF2	2.59847	7.19569	1.46947	3.27552e-05	0.000603532
LDOC1	37.3911	21.8426	-0.775552	0.00321973	0.0100549
TRAC	1.81876	23.7756	3.70846	5.81718e-07	7.03478e-05
STX4	7.3491	12.3816	0.75256	1.52396e-06	0.00010084
SPCS3	10.3347	20.9916	1.02231	4.21763e-05	0.000679536
TM4SF1	1.61145	3.55694	1.14227	0.000300182	0.00204283
MARCHF5	4.74476	7.44339	0.649625	0.000268184	0.00189367
CWC27	2.84543	4.49318	0.659091	0.00199202	0.0071529
TRIM69	3.13761	17.0987	2.44615	4.63509e-07	6.92086e-05
H1-10	54.3383	24.651	-1.14032	0.00163488	0.0062366
SH2B3	3.19666	7.20671	1.17277	2.34942e-06	0.000130096
TESK1	17.6402	11.033	-0.677038	0.00209185	0.00741271
ALG1L6P	1.54799	0.608463	-1.34716	0.00114812	0.00492665
STRADB	21.3882	33.717	0.65666	0.00253878	0.00848491
RPL15P3	8.02707	3.42199	-1.23004	0.00020162	0.00160336
HLA-L	1.01325	3.99676	1.97985	0.00292953	0.00937396
HLA-DQA2	3.05325	31.2672	3.35623	0.00120756	0.00510775
HLA-A	519.944	2070.56	1.99359	5.39407e-07	6.92086e-05
ARL15	2.06153	3.55741	0.787114	0.000239406	0.00176139
CXCL10	0.641856	16.5445	4.68796	7.28296e-07	7.51664e-05
LMBRD1	13.9502	21.1023	0.597111	0.00940986	0.0223985
CCL5	4.39259	59.4818	3.75931	4.63509e-07	6.92086e-05
ECE1	5.21071	9.26137	0.829745	0.000493588	0.00281161
ALDH1A1	3.05877	7.11938	1.2188	5.75878e-05	0.000797212
ALKBH7	75.0053	45.8959	-0.708628	0.00041894	0.00252011
AKAP9	1.62813	3.99041	1.29333	0.00011913	0.00119596
ANAPC10	1.72467	2.65703	0.623494	0.000467427	0.00271102
TCEA1P2	1.25323	2.43577	0.958727	0.00180535	0.00669512
RAB2A	21.7462	54.4688	1.32467	1.60734e-05	0.000413466
CD79B	15.3884	30.169	0.971227	0.000521109	0.00292093
SLAMF7	1.19893	6.79713	2.50318	1.83279e-05	0.000448436
NORAD	45.6793	70.139	0.618677	0.00147933	0.005814
PSMA2	1.57199	2.74984	0.806759	2.22823e-05	0.000491471
PURA	2.53463	3.82288	0.592883	0.00583666	0.0154796
FAM214A	1.04753	1.87784	0.842087	0.00140679	0.00563411
DSTNP2	1.91409	3.37673	0.818972	8.23741e-06	0.000287926
SMARCAD1	3.54507	6.63411	0.90409	0.000718614	0.00358829
HSPA5	82.4284	157.459	0.933764	8.83111e-05	0.00100882
AKNA	3.17134	6.18525	0.963739	1.50478e-05	0.000399792
LINC00322	3.7115	0.848378	-2.12923	0.0228018	0.0447236
RC3H1	1.29573	2.082	0.684206	0.00279357	0.00908816
UPF3B	2.21707	4.52721	1.02997	0.00041894	0.00252011
TANC1	2.18927	3.46152	0.660958	0.00370436	0.0110375
ERAP1	3.07732	7.76834	1.33593	4.43565e-06	0.000196909
ALDH4A1	11.6852	18.1031	0.631556	0.00583666	0.0154796
NLN	3.8914	6.80067	0.805388	9.96049e-05	0.00107152
WIPF1	1.29458	4.88236	1.91509	8.45978e-07	7.80749e-05
OSBP2	2.67057	0.692864	-1.9465	0.00147933	0.005814
EIF4G2	34.9443	56.975	0.705274	0.00103608	0.00458392
ATE1	4.46998	7.99883	0.83952	0.000467427	0.00271102
SPOP	4.78959	8.02248	0.744147	1.00882e-05	0.000324579
USP33	4.58716	8.10407	0.821045	0.000841612	0.00401024
LARP7	5.07399	8.73563	0.78379	0.00370436	0.0110375
CNOT6L	2.35078	4.34677	0.886805	5.08732e-05	0.000753855
CD4	4.83561	14.6518	1.59931	7.69615e-06	0.000276352
GPBP1	7.8053	12.6222	0.693433	0.00127143	0.00528308
RAC2	4.21012	20.7982	2.30452	5.09703e-06	0.000212801
DMXL1	2.48827	4.67196	0.908886	0.00189657	0.00689728
CLEC11A	14.4777	2.94952	-2.29528	0.0236855	0.0461132
NAGK	5.49454	8.76777	0.674211	4.21763e-05	0.000679536
PHACTR1	6.13279	14.4048	1.23194	0.000646129	0.00334708
CHADL	7.95759	1.3816	-2.52599	0.00425442	0.012213
CD209	1.53232	7.87804	2.36212	3.59547e-06	0.00017273
JAK2	0.89203	2.77334	1.63646	1.22401e-06	9.19842e-05
DDI2	2.91618	6.34207	1.12087	3.59547e-06	0.00017273
KHK	1.27052	0.726651	-0.806083	0.00147933	0.005814
GIMAP8	0.767319	3.11026	2.01914	5.81718e-07	7.03478e-05
ELOVL6	1.65823	2.51748	0.602336	0.00241952	0.00820361
UBXN1	110.721	70.9103	-0.642857	0.000268184	0.00189367
SAR1B	2.11658	4.50355	1.08933	1.95651e-05	0.000463614
TIMP3	1.27771	0.444707	-1.52264	0.0173797	0.0361011
APBB3	2.84096	4.76485	0.746053	0.000983901	0.00442756
FAM107B	1.25118	3.70724	1.56705	2.90908e-06	0.000151517
CCN3	1.87715	5.73587	1.61147	0.000179624	0.00150583
EFEMP2	6.30985	2.6847	-1.23284	0.0142336	0.0307814
SOCS1	1.72316	3.42568	0.991335	0.00114819	0.00492665
PLEKHF1	2.32184	5.7948	1.31949	3.12256e-06	0.000157189
CXCL16	5.74587	12.1718	1.08295	8.31288e-05	0.000984908
GPS2	1.03842	1.57287	0.599008	0.00292953	0.00937396
RNU6-516P	2.13996	4.39265	1.03751	0.00353397	0.0106839
UBE3A	4.13334	6.48846	0.650568	0.00266339	0.00880626
SQOR	2.35402	8.48712	1.85015	1.22401e-06	9.19842e-05
MRPL13	4.67083	11.33	1.27839	7.36142e-05	0.000923117
RAP1GDS1	3.88744	6.07179	0.643303	0.00031749	0.00210612
BRCC3	2.77041	4.76461	0.782258	0.00155532	0.00603151
SCAP	17.9407	9.30377	-0.947353	5.75878e-05	0.000797212
FAHD2B	12.3234	7.76769	-0.665843	0.000253412	0.00182488
SCFD1	3.87224	7.54477	0.962309	6.12519e-05	0.000821979
LMNB1	2.07288	3.29343	0.667955	0.00864231	0.0209555
CD74	182.921	1505.51	3.04097	5.81718e-07	7.03478e-05
SERPINI1	1.45484	3.31493	1.18812	0.000375183	0.00235239
AHCYL1	18.9744	34.6936	0.870614	7.69615e-06	0.000276352
LIG4	1.32203	2.34833	0.828885	0.0069626	0.0176642
TMC8	2.07474	3.73731	0.849066	0.00114819	0.00492665
PCSK4	1.9442	1.07526	-0.854492	0.00140679	0.00563411
MS4A7	0.935187	6.87616	2.87828	7.85249e-07	7.64964e-05
SIKE1	1.84614	3.52566	0.93338	0.000354943	0.00227289
CHD9	1.79205	3.13695	0.807749	0.00666417	0.0171051
MFNG	0.866759	3.03035	1.80578	1.31705e-06	9.42633e-05
FGL2	1.85018	8.20662	2.14912	1.05653e-06	8.61684e-05
ITGAV	4.84562	7.6368	0.656286	0.0173797	0.0361011
DCAF13	4.17173	9.42207	1.1754	5.41319e-05	0.000776974
DCUN1D3	0.94969	1.66556	0.810481	1.00882e-05	0.000324579
ANO6	5.10945	9.55739	0.903448	0.000335728	0.00218441
RNVU1-32	1.38703	2.61418	0.914359	0.000983901	0.00442756
RN7SL491P	1.09733	3.25255	1.56758	0.00422751	0.012213
CNNM2	1.67397	2.53513	0.598786	0.00147933	0.005814
SYNE1	1.12635	1.83209	0.701839	0.00466123	0.013102
FADS3	8.4558	13.6246	0.6882	0.00140679	0.00563411
GSTO2	1.20415	0.168341	-2.83855	0.000142226	0.00131722
CCNB1IP1	24.8095	13.1851	-0.911989	0.000300182	0.00204283
ATM	1.97113	3.87466	0.975045	0.000646129	0.00334708
RELB	4.39936	7.6759	0.803043	0.00103608	0.00458392
PCNA	32.731	61.3968	0.907505	1.95651e-05	0.000463614
BCAS2	11.0669	22.1648	1.00202	5.08732e-05	0.000753855
CDC27	4.04127	7.66958	0.92434	0.000126404	0.00123367
ITGAE	1.26025	2.18545	0.794222	0.00120836	0.00510775
ARHGAP31	2.14432	1.36323	-0.653488	0.0154261	0.0328338
CLPX	5.72872	9.21107	0.685155	0.00140679	0.00563411
WRAP73	1.70295	2.57898	0.598761	2.53562e-05	0.000526179
ZNF260	1.31723	2.10486	0.676217	0.00864231	0.0209555
NOP58	8.54807	16.7858	0.973572	0.000841612	0.00401024
EFHD2	25.964	48.5379	0.902598	3.49027e-05	0.000617161
CNOT8	6.21569	10.1057	0.701186	0.000646129	0.00334708
DNAJC1	8.20872	16.69	1.02376	0.00020162	0.00160336
SLC16A4	8.06473	16.3512	1.01969	3.71835e-05	0.000641323
CWC22	4.07381	6.56165	0.687681	0.00241952	0.00820361
KCTD12	1.995	5.50075	1.46324	6.26892e-06	0.000241595
ISCA1	8.72874	14.1452	0.696473	3.27552e-05	0.000603532
HSP90B1	58.7744	109.19	0.893582	0.00020162	0.00160336
WDFY1	29.423	51.8881	0.818456	0.00031749	0.00210612
CCSAP	1.63426	2.4522	0.585438	0.00827993	0.020273
CSNK1A1	5.63034	8.91526	0.663054	0.00370436	0.0110375
ZDHHC6	5.33979	9.20294	0.785311	2.88309e-05	0.000565914
ACCSL	3.51719	1.57096	-1.16278	0.0102377	0.0239038
EIF4G3	6.65697	14.7189	1.14473	4.7801e-05	0.000729919
P4HA1	20.301	38.7581	0.932952	0.000179624	0.00150583
RAB18	5.70017	10.034	0.81582	0.00031749	0.00210612
ZNF582-DT	1.23389	0.553767	-1.15586	0.00321973	0.0100549
PPP1R12A	1.65825	3.03951	0.874181	0.00147933	0.005814
IGLV2-14	1.55975	119.436	6.25879	0.000445475	0.00263306
MIA3	4.4108	7.23674	0.714301	0.000169492	0.00145807
ARPC1B	50.5062	76.8472	0.605533	0.000150819	0.0013679
MAP3K13	1.60256	0.84528	-0.922875	0.000493588	0.00281161
ARFIP1	5.12284	8.33751	0.702673	0.000213544	0.00165686
KIT	50.4039	102.004	1.01702	0.00133753	0.00546704
NPTN	12.3534	18.8596	0.610386	0.000283761	0.00195767
SOX15	2.38167	0.526705	-2.17691	0.000646129	0.00334708
SRD5A3	9.77602	15.4236	0.657821	0.00337445	0.0103627
MR1	2.90531	7.00094	1.26886	1.89394e-06	0.000114518
GLIPR2	4.23209	9.81209	1.21319	2.08817e-05	0.0004776
IGFBP5	10.3612	18.1881	0.811798	0.00219625	0.00767157
SIAE	3.21252	5.06884	0.657949	0.00241952	0.00820361
IL1R1	4.15961	13.2747	1.67415	1.23321e-05	0.00036242
AMOTL2	11.5469	6.19162	-0.899113	0.0111297	0.0255443
PCK2	7.04284	11.5144	0.709205	0.00666417	0.0171051
RASD2	2.46423	5.04207	1.03288	0.000268184	0.00189367
BCAN	55.3022	18.4075	-1.58704	0.0255426	0.0490569
DEF6	3.65341	6.83661	0.904037	0.000983901	0.00442756
EIF2S1	6.68087	10.707	0.680449	0.000159899	0.00141488
SLC29A2	2.55221	1.61082	-0.66395	0.0228018	0.0447236
RPS2P55	2.05256	0.807241	-1.34635	0.000226128	0.00170789
NIN	3.6184	6.59945	0.866993	0.000396498	0.00243666
RPP25	6.26974	10.5897	0.75619	0.011601	0.0263787
PLEKHM2	43.2116	68.9391	0.673903	2.22823e-05	0.000491471
NOCT	0.986197	1.95229	0.985222	0.000239406	0.00176139
CBFB	5.19712	8.79924	0.759666	0.000442564	0.00261732
UBE2L6	12.9491	67.6982	2.38627	1.41688e-06	9.80723e-05
FABP3	66.108	141.211	1.09496	0.00020162	0.00160336
IGHV3-23	2.97957	309.252	6.69754	0.00373772	0.0111338
DDR1	18.1181	9.81003	-0.885105	0.0211198	0.0420836
MAN1A1	1.35529	4.10359	1.59828	4.7801e-05	0.000729919
NUP50-DT	1.75032	3.62819	1.05163	6.12519e-05	0.000821979
OLFML3	4.5019	7.9385	0.818333	0.000718614	0.00358829
MT1E	11.461	17.2993	0.593978	0.0125972	0.0281152
TSC22D1	6.96095	11.7434	0.754492	0.0010908	0.00476
RNF139	11.4442	24.0624	1.07216	3.07336e-05	0.000577407
TGM2	3.97247	6.63759	0.740623	0.00155532	0.00603151
CFD	5.30623	10.298	0.956609	0.00981599	0.0231608
RPL13AP25	17.29	9.69284	-0.834948	0.000798594	0.00385767
SOS1-IT1	4.67783	7.171	0.616335	0.0063773	0.0165545
AHNAK2	8.01366	16.0275	1.00002	0.00209185	0.00741271
ZNF800	1.67024	2.77932	0.734679	0.00041894	0.00252011
CASP6	2.37506	3.9159	0.721378	0.000375183	0.00235239
KIF1B	3.20074	5.59	0.804445	1.71654e-05	0.000431019
AEBP2	2.96532	4.8599	0.712741	0.00230541	0.00792655
BCAP29	2.16414	4.59228	1.08541	6.5136e-05	0.000848139
PIK3C2A	5.89733	15.3658	1.38159	0.000159899	0.00141488
HLCS	2.24329	3.85885	0.782555	0.000983901	0.00442756
CDKN1A	29.9414	61.3652	1.03528	0.00147933	0.005814
NLRC5	1.0257	8.48396	3.04812	3.97964e-07	6.92086e-05
C19orf12	9.53057	17.1629	0.84866	5.46216e-06	0.000220181
CCDC47	12.9518	20.9557	0.69419	0.000841612	0.00401024
ATP2A1-AS1	1.62284	0.942794	-0.783507	0.00610159	0.0160407
CALM1	30.6243	51.3447	0.745539	2.70405e-05	0.000543965
PTPN12	6.30847	10.4419	0.727015	0.00114819	0.00492665
ZBTB47	18.2115	9.26935	-0.974307	0.000798594	0.00385767
ST3GAL6-AS1	8.64817	4.4465	-0.959726	0.0111297	0.0255443
KCNIP3	5.18397	8.48873	0.711491	0.000550055	0.00302358
MTCO2P12	7.43597	2.57528	-1.52979	0.00041894	0.00252011
WNK4	2.75037	0.326129	-3.07611	1.60734e-05	0.000413466
IL4R	4.04251	6.46948	0.678397	9.37976e-05	0.00104318
EFR3A	7.54412	20.4766	1.44055	1.40847e-05	0.000389962
TARS1	8.7461	14.2109	0.700285	0.000179624	0.00150583
IL2RG	1.24307	15.4066	3.63157	5.00071e-07	6.92086e-05
UBE2J1	10.7385	19.5595	0.865071	0.000718614	0.00358829
AFTPH	2.55853	3.96632	0.632485	0.000718614	0.00358829
IGKV2-29	0.201469	958.189	12.2155	0.00733439	0.0184165
GPR176	1.99008	4.72555	1.24765	7.36142e-05	0.000923117
NKAIN4	3.50423	6.05724	0.789562	0.00940986	0.0223985
NEMP1	2.33135	4.12856	0.824477	0.000150819	0.0013679
RPL10	648.946	369.574	-0.812234	0.000253412	0.00182488
CPEB4	3.32697	7.9489	1.25655	5.08732e-05	0.000753855
IGHA2	2.95346	34.1717	3.53232	0.00383432	0.0114151
GJB1	2.93591	0.632008	-2.21579	0.000442564	0.00261732
RNGTT	2.05595	3.13921	0.610597	0.0063773	0.0165545
CTNND2	0.922192	1.55063	0.749716	0.00981599	0.0231608
LIPA	12.8151	25.3658	0.985045	3.49027e-05	0.000617161
EEFSEC	11.7108	5.3395	-1.13306	0.000213544	0.00165686
EPRS1	18.0284	27.0508	0.5854	0.00120836	0.00510775
CHM	1.16054	1.98198	0.772139	0.00466123	0.013102
FHL3	12.8151	7.16122	-0.839565	0.00279357	0.00908816
NMI	1.38479	4.84357	1.8064	1.6388e-06	0.000105133
SOX13	3.19281	5.6473	0.822732	1.83279e-05	0.000448436
SERINC5	2.28311	5.01503	1.13526	5.41319e-05	0.000776974
RPS2P5	150.705	77.2033	-0.964988	0.00103608	0.00458392
RAB1A	32.9351	60.4176	0.875343	2.88309e-05	0.000565914
DHRS3	2.38522	5.79292	1.28017	9.96049e-05	0.00107152
SMAD7	2.87446	4.64313	0.691805	0.000283761	0.00195767
VMP1	14.7293	29.4489	0.99953	1.23321e-05	0.00036242
PLCD1	6.85554	3.00691	-1.18899	0.00253878	0.00848491
NUS1	2.81823	4.56763	0.696654	0.00230541	0.00792655
CAB39	8.26755	12.8314	0.634142	0.000646129	0.00334708
ENY2	6.90453	13.1289	0.927127	0.000112252	0.00115785
RB1CC1	4.4348	9.60825	1.1154	0.0010908	0.00476
RPL37	224.61	132.236	-0.764311	0.000150819	0.0013679
ARSL	9.26524	2.90885	-1.67138	0.000718614	0.00358829
RPE	4.27415	7.41027	0.793888	0.000681476	0.00346703
TIPIN	1.35915	2.07396	0.609685	0.000190323	0.00155345
HAT1	2.85918	4.74873	0.731941	0.000934167	0.00428251
IFT81	2.2057	5.26683	1.2557	0.000718614	0.00358829
TNFRSF14-AS1	2.34832	4.02426	0.777093	0.000268184	0.00189367
AZGP1	18.5007	2.45489	-2.91384	0.000126404	0.00123367
ARFGAP3	14.0524	26.1898	0.89819	0.00041894	0.00252011
LAMP2	28.6577	48.6219	0.762681	8.81494e-06	0.000300136
IRF5	0.915995	2.3246	1.34357	3.07336e-05	0.000577407
IGHV3-33	1.38733	671.964	8.91993	0.00125097	0.00528146
PTP4A2	14.531	23.9584	0.721401	5.41319e-05	0.000776974
B4GALT1	8.11866	15.226	0.907224	1.40847e-05	0.000389962
SLC35F2	2.20604	1.12342	-0.973556	0.0236855	0.0461132
PRRT4	3.65757	0.677104	-2.43344	0.00020162	0.00160336
CLIC2	0.765866	6.40011	3.06293	1.1373e-06	8.99668e-05
SNTB2	2.19047	3.99938	0.868536	0.000396498	0.00243666
PGGT1B	1.18306	2.22647	0.912228	0.000190323	0.00155345
DNAJC3	6.98136	15.7616	1.17483	3.07336e-05	0.000577407
UBQLN4	11.739	7.77842	-0.59376	0.000442564	0.00261732
KLHL38	6.3112	12.0431	0.932222	0.00031749	0.00210612
STAU2	2.41413	4.03991	0.742817	0.000718614	0.00358829
SMIM1	8.31721	4.47173	-0.895267	0.00307151	0.0097043
CASP7	2.15926	5.75933	1.41536	5.00071e-07	6.92086e-05
CPM	3.52982	6.87048	0.960815	0.00558214	0.0149897
ZBTB10	5.90229	10.5476	0.837568	0.000718614	0.00358829
LTN1	1.54082	2.35246	0.610474	0.0131231	0.0289999
DBT	0.956524	1.78252	0.898046	0.000681476	0.00346703
FBXL17	1.33451	2.41476	0.855567	0.000646129	0.00334708
CLEC14A	2.06487	3.66028	0.825901	0.0148192	0.0318125
NAA35	2.53281	3.87606	0.613853	0.00353591	0.0106839
ABI1	12.7526	20.6155	0.692939	0.000934167	0.00428251
IGKV1-27	0.121809	9.84499	6.3367	0.00146421	0.005814
SEPTIN11	6.14331	9.95238	0.696025	0.00041894	0.00252011
PTPN23	25.0313	12.8194	-0.965408	0.000375183	0.00235239
PAEP	1.1181	2.47895	1.14869	0.000147874	0.00136712
ACADVL	43.35	68.8603	0.66764	0.000283761	0.00195767
IGHV4-28	0.123075	9.1973	6.2236	0.000143365	0.0013266
SUSD3	2.86881	5.03951	0.812831	0.00425442	0.012213
FAM86JP	1.60527	0.863391	-0.894726	0.0102377	0.0239038
VRK2	2.09879	4.19871	1.00039	0.000190323	0.00155345
CCDC69	1.14103	3.11838	1.45047	0.000142226	0.00131722
C1QB	46.7773	268.068	2.51872	9.11217e-07	7.98909e-05
FN1	5.84324	10.1431	0.79566	0.0063773	0.0165545
RGS1	2.2505	4.88138	1.11704	7.82349e-05	0.000949376
HMOX1	10.514	28.1123	1.41888	4.49052e-05	0.000707257
NACC2	11.2887	19.552	0.79244	7.36142e-05	0.000923117
RPS28P4	79.7822	35.3938	-1.17257	0.00266339	0.00880626
IGLV3-10	0.140758	9.01631	6.00125	0.000307574	0.00209178
RPL24P2	2.12178	0.98077	-1.11329	0.000550055	0.00302358
MYO1F	0.818967	3.28254	2.00293	1.05653e-06	8.61684e-05
METTL7B	1.00289	1.77973	0.827496	0.000798594	0.00385767
C9orf72	0.94924	1.86564	0.974827	0.000580493	0.00312717
CAAP1	3.14783	4.99455	0.665996	0.0063773	0.0165545
OGT	10.3991	16.379	0.655392	0.00510294	0.0139885
KLF4	1.43143	3.07789	1.10449	0.000550055	0.00302358
IFNGR1	7.92399	16.0945	1.02226	0.000239406	0.00176139
TBXAS1	0.926256	2.69621	1.54145	5.09703e-06	0.000212801
YTHDF3	12.1392	25.1298	1.04973	0.000335728	0.00218441
SLFN5	1.44701	3.40313	1.23378	8.83111e-05	0.00100882
TRPM2	1.83578	5.81675	1.66382	0.000718614	0.00358829
GPM6B	34.5993	70.9486	1.03603	0.000179624	0.00150583
ME1	1.22903	3.94828	1.6837	7.82349e-05	0.000949376
SYNE2	3.59196	6.64876	0.888313	0.00827993	0.020273
CFLAR	2.05393	3.7049	0.851049	2.70405e-05	0.000543965
POLR2K	20.1291	40.552	1.01049	8.31288e-05	0.000984908
ITPR2	1.95331	6.06687	1.63503	3.27552e-05	0.000603532
XPR1	2.21055	3.36607	0.606662	0.000239406	0.00176139
TTC23	2.79356	4.23312	0.599619	0.000179624	0.00150583
CREBRF	1.78286	2.74008	0.620023	0.00230541	0.00792655
SEPTIN10	7.56192	12.0556	0.672875	0.00583666	0.0154796
ZNF75A	1.46704	2.22074	0.598133	0.00337445	0.0103627
SYNJ2BP	2.90377	4.73862	0.706539	0.000757625	0.00372301
RWDD3	1.87264	3.31526	0.824047	0.000283761	0.00195767
GAL	6.25677	2.07009	-1.59573	0.00388008	0.0114605
N4BP2L2	2.09233	3.78326	0.854522	0.00147933	0.005814
IDS	4.59281	7.79486	0.763147	0.00010575	0.00111483
RTCA-AS1	1.37794	2.22967	0.694321	0.000886771	0.00415023
RPS27	1082.88	678.045	-0.675425	0.000757625	0.00372301
LINC01703	1.08883	0.485662	-1.16475	0.000226128	0.00170789
PDIK1L	1.5604	2.94762	0.917636	0.000442564	0.00261732
PTP4A3	73.5388	147.313	1.00231	0.000886771	0.00415023
PAFAH1B2	9.18531	14.0297	0.611081	6.5136e-05	0.000848139
GIMAP6	0.858448	4.74611	2.46694	3.68641e-07	6.92086e-05
SFT2D2	3.75881	6.04337	0.685078	0.000169492	0.00145807
MGA	1.58812	2.69111	0.760882	0.000142226	0.00131722
IFI27	14.16	69.1559	2.28803	4.13662e-06	0.000189223
PEX3	2.1354	3.34668	0.648221	0.00827993	0.020273
KIAA1109	2.23149	3.75658	0.751412	0.00114819	0.00492665
THUMPD1	6.23303	9.8308	0.657374	0.00147933	0.005814
PSMD7	8.98645	14.2312	0.66323	0.00020162	0.00160336
LYRM7	1.61783	2.55202	0.657582	0.0167056	0.0349702
ASS1	10.3125	23.9909	1.2181	0.000681476	0.00346703
JAM3	6.22547	3.40143	-0.872041	0.0236855	0.0461132
PDCD10	2.33167	3.50066	0.586267	0.0136684	0.0299096
PPA1	13.3811	21.2526	0.667448	0.000375183	0.00235239
PNP	1.76719	3.06722	0.795476	0.00199202	0.0071529
SAMD8	1.61365	3.54352	1.13486	5.08732e-05	0.000753855
HSD17B12	7.20405	11.424	0.665192	0.00558214	0.0149897
BRK1	113.047	74.602	-0.599635	0.00253878	0.00848491
TOR3A	8.37746	12.888	0.621439	0.000226128	0.00170789
LIPE	1.87662	1.05514	-0.830704	0.000179624	0.00150583
MT-ATP6	10254.4	5013.7	-1.03229	0.000253412	0.00182488
CD99	74.7509	47.6583	-0.649366	0.01209	0.0272375
HLA-DMA	11.4588	54.5295	2.25058	5.00071e-07	6.92086e-05
PSME1	65.4161	148.56	1.18333	1.05653e-06	8.61684e-05
MAGOHB	1.85655	2.89815	0.642506	0.000253412	0.00182488
HLA-U	1.44849	3.6201	1.32148	0.0115425	0.0263787
AHSA2P	2.47251	4.76735	0.947209	0.00171817	0.00645453
RYR1	4.41723	2.15234	-1.03724	0.00864231	0.0209555
SULF2	5.03769	10.6301	1.07732	0.000580493	0.00312717
KCNN4	1.64879	2.82159	0.775096	0.0063773	0.0165545
RAB20	8.34363	15.7636	0.917847	0.0136684	0.0299096
UCHL1	14.2705	35.9041	1.33112	0.00155532	0.00603151
DOCK9	1.04474	2.00659	0.941601	3.71835e-05	0.000641323
ZNF251	3.89037	6.92554	0.832019	0.00199202	0.0071529
ZDHHC20	2.24389	4.688	1.06297	8.83111e-05	0.00100882
SLC39A11	3.45675	6.30923	0.868049	3.07336e-05	0.000577407
SNX25	8.77993	23.2196	1.40306	5.41319e-05	0.000776974
SLC17A5	3.87281	6.69717	0.79017	0.00199202	0.0071529
SLC25A24	2.08396	3.50373	0.749559	0.00610159	0.0160407
SCPEP1	12.6531	42.0669	1.73319	1.76194e-06	0.000109043
C16orf86	2.48138	1.08406	-1.1947	0.00199202	0.0071529
CLIP1	3.66038	7.17981	0.971951	0.000126404	0.00123367
UCP2	4.81277	21.7079	2.17328	3.35102e-06	0.000166302
NCKIPSD	11.859	7.22293	-0.715321	0.00031749	0.00210612
GTF2H3	3.05416	4.8346	0.662621	0.00353591	0.0106839
MS4A6A	1.24769	7.76237	2.63724	5.39407e-07	6.92086e-05
PAQR8	11.5808	21.5375	0.895123	0.00209185	0.00741271
ETV6	3.19396	5.38174	0.752729	1.31807e-05	0.000379928
TRBC2	1.14269	22.6269	4.30753	3.68641e-07	6.92086e-05
C2	14.0359	42.1599	1.58675	1.31705e-06	9.42633e-05
PARP8	0.805973	2.62214	1.70194	1.71654e-05	0.000431019
FAM76A	1.09966	2.07961	0.919252	5.75878e-05	0.000797212
MCMBP	5.53872	8.59733	0.634336	0.00219625	0.00767157
STS	2.12937	3.24059	0.605831	0.00388008	0.0114605
CLTC	23.7252	39.3498	0.729934	0.000268184	0.00189367
ATP6V1H	16.3687	32.504	0.989674	7.82349e-05	0.000949376
ATP6AP2	36.2523	55.0605	0.602945	6.5136e-05	0.000848139
IFT122	4.93333	1.94143	-1.34544	5.41319e-05	0.000776974
DDR2	7.55761	12.7654	0.756237	0.000253412	0.00182488
SLC15A3	4.57598	15.8084	1.78853	7.69615e-06	0.000276352
PSMA5	10.2296	22.3236	1.12583	1.22401e-06	9.19842e-05
IGLV1-41	0.0625691	7.74082	6.95089	0.00221845	0.00774654
SUCLA2	4.76645	7.21397	0.597878	0.0102377	0.0239038
CLOCK	1.73767	3.22588	0.892544	6.12519e-05	0.000821979
FAM124A	1.23244	2.03412	0.722896	9.37976e-05	0.00104318
USP1	3.07393	5.67549	0.88466	0.000550055	0.00302358
ZRANB2	6.51831	11.0823	0.765691	0.00253878	0.00848491
PLXND1	16.6691	10.9627	-0.604574	0.0203201	0.0408304
TRIM56	4.3527	7.09802	0.705505	1.60734e-05	0.000413466
AKAP11	2.48728	4.18409	0.750346	0.00180535	0.00669512
RPL13A	1855.32	1186.6	-0.644833	0.00266339	0.00880626
USPL1	2.24677	3.50833	0.642932	0.00510294	0.0139885
AIF1	4.76888	25.3548	2.41054	4.29532e-07	6.92086e-05
CIR1	5.69438	10.5463	0.889132	0.000239406	0.00176139
IPP	1.54966	3.09256	0.996855	3.27552e-05	0.000603532
SMPDL3A	1.96893	3.84312	0.964868	0.000442564	0.00261732
PYGO1	1.33336	2.20328	0.724587	0.00155532	0.00603151
HSD17B8	26.291	9.57408	-1.45737	7.82349e-05	0.000949376
LINC01063	1.08739	0.567073	-0.939262	0.00406334	0.011816
ZNF75D	0.964451	1.8517	0.941074	0.000612493	0.00323172
LPCAT1	13.1335	19.8486	0.595784	8.83111e-05	0.00100882
CD58	2.23955	5.50997	1.29883	8.31288e-05	0.000984908
RN7SL3	0.868329	4.07638	2.23097	0.0255417	0.0490569
TACR2	1.82241	1.07999	-0.754835	0.0187997	0.0384061
LINC02084	0.785718	2.86475	1.86633	1.83279e-05	0.000448436
ZC3H7A	5.1316	8.11993	0.662058	0.00180535	0.00669512
INTS13	6.35119	10.2055	0.684254	0.00171817	0.00645453
ARIH1	2.20702	3.64405	0.723443	0.000150819	0.0013679
GPRC5A	1.03761	2.06723	0.994439	0.0063773	0.0165545
SGK3	1.61805	2.92482	0.854092	0.00425442	0.012213
PRF1	0.764972	10.638	3.79767	4.29532e-07	6.92086e-05
PPP1R8	9.93645	15.5162	0.642973	0.00011913	0.00119596
NIPSNAP2	5.6831	8.57164	0.592892	0.0069626	0.0176642
AHCTF1	1.88479	2.99659	0.668919	0.00583666	0.0154796
EFHD1	266.084	171.724	-0.631786	0.0111297	0.0255443
PLXNB1	26.6213	10.4101	-1.3546	0.00155532	0.00603151
PLA2G7	1.17242	3.87997	1.72656	0.00219625	0.00767157
SLC52A2	30.0937	50.9703	0.760198	0.000798594	0.00385767
GIMAP7	1.09881	9.61223	3.12892	4.29532e-07	6.92086e-05
MAP1B	1.54117	2.46758	0.679076	0.000300182	0.00204283
DLL4	2.82611	8.30445	1.55507	4.21763e-05	0.000679536
SRP9	25.836	39.5195	0.613179	0.00147933	0.005814
CLIC4	23.4087	48.978	1.06509	6.5136e-05	0.000848139
CAPG	8.36474	19.9651	1.25509	0.0148192	0.0318125
RCN2	4.02459	6.77193	0.750727	0.00406334	0.011816
TRAPPC10	1.55578	2.39435	0.621998	0.00406334	0.011816
FGD5	1.65004	3.41803	1.05066	0.00307151	0.0097043
ZNF250	1.22715	2.02275	0.721011	0.000718614	0.00358829
MOB1B	1.87283	2.98534	0.672676	0.00370436	0.0110375
IGHG2	2.54974	273.14	6.74315	0.00046617	0.00271102
WARS1	54.7653	395.854	2.85364	5.39407e-07	6.92086e-05
TBK1	2.82773	6.52782	1.20696	3.96053e-05	0.000655169
DUSP8	10.0575	4.19762	-1.26063	9.37976e-05	0.00104318
ZNF580	10.3889	6.09218	-0.770015	0.000718614	0.00358829
CCDC127	3.80437	5.7467	0.595076	3.49027e-05	0.000617161
MTRF1	1.14129	2.41156	1.07931	0.00031749	0.00210612
PAPSS2	1.2915	3.19927	1.30869	5.08732e-05	0.000753855
TSPYL5	8.14446	17.6677	1.11722	0.000142226	0.00131722
IGHM	5.37279	334.068	5.95832	6.92525e-05	0.00088423
SERPINF2	1.09999	1.80159	0.711782	0.000718614	0.00358829
MT-ND2	7276.24	3177.47	-1.19532	0.000681476	0.00346703
SPON2	35.8681	75.6699	1.07702	0.000239406	0.00176139
PLEKHA8P1	0.976426	1.61496	0.725913	0.000681476	0.00346703
CAMSAP3	3.08354	0.574088	-2.42525	0.000612493	0.00323172
MTND4P12	54.2595	14.7736	-1.87685	0.00510294	0.0139885
COX6A2	19.9172	2.45917	-3.01777	0.00219625	0.00767157
MAP3K12	2.80904	6.72094	1.25858	3.49027e-05	0.000617161
LINC01023	5.76631	3.8099	-0.597896	0.00793121	0.0196063
MID1	1.88377	0.593059	-1.66737	0.0173797	0.0361011
ENOSF1	3.99826	6.25448	0.645516	0.00120836	0.00510775
PPP4R3B	6.39798	11.3516	0.827212	0.00103608	0.00458392
SREK1	1.81648	3.21165	0.822173	0.00510294	0.0139885
PRDM10	1.1769	1.99166	0.758979	0.000886771	0.00415023
AP5M1	1.66375	2.61846	0.654275	0.00163488	0.0062366
ITCH	3.55175	6.26261	0.818233	0.000580493	0.00312717
CTSO	8.52724	21.6328	1.34307	2.70965e-06	0.00014545
DYNLT1	8.78632	14.4188	0.714619	0.000580493	0.00312717
NFKBIA	8.80333	16.9575	0.945802	5.41319e-05	0.000776974
IGKC	6.94371	987.173	7.15145	0.00163488	0.0062366
COA6-AS1	2.83685	1.50262	-0.916811	0.00279357	0.00908816
NUCB2	1.97657	4.15675	1.07246	8.83111e-05	0.00100882
UFL1	3.82683	6.40424	0.742878	0.00321973	0.0100549
FCHO2	2.05042	4.17962	1.02745	0.000841612	0.00401024
INPP4A	1.4106	2.70576	0.939727	8.31288e-05	0.000984908
LINC00342	1.43023	2.61577	0.870993	0.00321973	0.0100549
RPL37A	392.903	215.922	-0.86366	3.27552e-05	0.000603532
SYNJ1	1.46848	2.32509	0.662963	0.0010908	0.00476
TMEM200B	2.0639	5.67713	1.45979	0.00140679	0.00563411
TPR	4.59735	8.20107	0.835011	0.00163488	0.0062366
FCMR	2.41936	4.24354	0.810645	0.0102377	0.0239038
AGL	1.19848	2.43986	1.02559	0.000646129	0.00334708
SRGAP2	2.77592	4.68695	0.755683	0.00031749	0.00210612
ATP6V0A2	0.954687	1.56136	0.709706	0.000213544	0.00165686
INTS7	3.41203	5.30799	0.637533	0.000300182	0.00204283
GCLC	2.45976	3.93865	0.679186	0.00209185	0.00741271
DDAH2	15.0071	7.94151	-0.918157	0.0111297	0.0255443
CD3E	0.774818	13.3074	4.10223	3.97964e-07	6.92086e-05
GCLM	0.93997	1.87719	0.997887	0.000142226	0.00131722
CPSF2	2.39703	4.21606	0.814649	0.000159899	0.00141488
VASH1	1.68333	3.11219	0.886611	0.000150819	0.0013679
TRIM14	3.26997	4.99843	0.612196	0.00103608	0.00458392
ATP5PB	29.3758	46.4348	0.660575	0.000300182	0.00204283
SEMA4D	1.29994	2.77389	1.09346	2.34942e-06	0.000130096
CXCL9	0.482202	23.0653	5.57994	7.85249e-07	7.64964e-05
[truncated: 1,123 more rows]
