# Supplementary material for: Identification of a novel immune-related gene signature for prognosis and the tumor microenvironment in patients with uveal melanoma combining single-cell and bulk sequencing data
Source: Front Immunol. 2023 Jan 30;14:1099071. doi: 10.3389/fimmu.2023.1099071 (PMC9922847; doi:10.3389/fimmu.2023.1099071)
Supplement: Supplementary Table 4 — The intersection gene between the immune-related gene and DEGs. [file Table_4.xlsx]

## Sheet: intersection genes
IGHV4-39
CSF1R
IGHV1-18
NFAT5
IGLV2-8
AIMP1
APOM
IL11RA
APOBEC3F
CHUK
CD70
IGLV3-21
TGFBR2
CD48
GMFG
CTSS
NRTN
SEPTIN7
IKBKE
ADA2
IGLV1-47
TNFSF9
IGHV4-4
S1PR1
HLA-DOA
BMPR2
IGKV3-11
SLC40A1
PSMC2
IGHV4-34
RABEP1
IGHV4-31
IGKV3-15
IGHV3-74
MMP9
SOCS3
TYROBP
EBI3
ERAP2
LGMN
IGHV3-13
LRP1
CCL3
HDAC1
ANGPTL2
ICAM1
IL2RB
PTN
SOS1
IGLC2
TNFRSF21
PLXNC1
HSP90AA1
TNFAIP3
STAT3
TAPBP
CDC42
EED
IGHV4-59
C3
IGKV1-5
NR2F1
IGHV2-5
IGLV6-57
PTK2
TGFB1
LTBP1
IGLV1-44
FAS
HLA-DPB1
HLA-E
HLA-DPA1
NFATC4
APOBEC3G
IGLV1-51
PPP3CC
IGHA1
IGHV3-21
BCL10
CYBB
IGF2
IGKV1-17
S100A13
GNAI1
CD8A
IGHV1-69
CD3D
CCL4
IGHV1-24
TAPBPL
IGHV3-11
NR2F2
IGHG4
CSF2RA
MET
IGHG3
S100A6
UBR1
HCST
IGKV1-16
FCGR3A
CASP3
HLA-DQB1
CYSLTR2
BMPR1A
IGKV4-1
LIMS1
PLAU
CD14
CRLF3
BST2
TAP1
STAT1
IFNAR2
EDNRB
B2M
HLA-F
IGHV3-30
CSF1
IGLV7-43
JAG1
HMGB1
CRABP2
IL6R
CANX
OASL
MC1R
HLA-C
HLA-DMB
C3AR1
PIK3R1
IFIH1
VIM
NR3C1
ISG20
FABP5
CXCL12
TYMP
CYLD
TXLNA
TNFRSF14
IGKV2D-29
CXCR4
IL16
ABCC4
IGHV5-51
IL10RA
HLA-DRB1
ISG15
RFX5
PTPN11
PPP3CB
PSMC6
TRAC
HLA-DQA2
HLA-A
CXCL10
CCL5
CD79B
HSPA5
ERAP1
CD4
RAC2
CLEC11A
CD209
JAK2
UBXN1
CCN3
SOCS1
CXCL16
CD74
ITGAV
RELB
IGLV2-14
MR1
IL1R1
FABP3
IGHV3-23
IL4R
IL2RG
IGHA2
AZGP1
IRF5
IGHV3-33
IGKV1-27
PAEP
IGHV4-28
HMOX1
IGLV3-10
IFNGR1
GAL
PSMD7
HLA-DMA
PSME1
TRBC2
PLXND1
PRF1
PLXNB1
DLL4
IGHG2
TBK1
IGHM
NFKBIA
IGKC
CD3E
SEMA4D
CXCL9
CCR1
TMSB4X
ADM
HLA-DRB5
S100A9
DUOX1
PSMD14
NRAS
CCL2
KRAS
IGHV3-53
TRBV28
CXCR3
IGLV1-40
IGKV1-6
LYN
PSME2
IL6ST
TFRC
CD320
MAP3K14
MAPK1
RBP7
GDF11
IREB2
CSRP1
HCK
BCL3
FGF9
PSMB8
SEMA6A
IGLV3-1
IGHV1-2
CREB1
KDR
TNFRSF12A
IGHG1
NFKB1
IGHV3-43
JAG2
PPP3CA
PTGER4
IFITM1
SLC29A3
SDC2
PIK3R3
OAS1
IGLV3-19
TAP2
IL13RA1
CD79A
PLAAT4
IRF1
VAV2
TNFRSF1A
LTB
LHB
HLA-DQA1
TNFRSF19
IGHV3-15
IGKV2-24
HLA-G
IGKV3-20
SYK
MAPT
CMKLR1
SEMA3B
IGLV2-23
STC1
HLA-B
IGLV2-11
PRKCA
CTF1
DDX58
ITGB2
GBP2
SECTM1
VEGFB
CCL19
IGLC3
IGKV1-9
ITGAL
SORT1
PDIA3
HLA-DRA
TMSB4XP8
RXRG
PTPN6
TANK
TNFRSF1B
DCK
SEMA7A
VGF
HLA-H
OSMR
TRIM22
TRAF3
LYZ
IFNAR1
NAMPT
TRIM5
IGLV3-25
NCK1
EIF2AK2
FCER1G
CARD11
IL32
PSMC1
AP3B1
