# Supplementary material for: Identification of a novel immune-related gene signature for prognosis and the tumor microenvironment in patients with uveal melanoma combining single-cell and bulk sequencing data
Source: Front Immunol. 2023 Jan 30;14:1099071. doi: 10.3389/fimmu.2023.1099071 (PMC9922847; doi:10.3389/fimmu.2023.1099071)
Supplement: Supplementary Table 7 — Tumor mutational burden information of TCGA-UVM cohort. [file Table_7.xlsx]

## Sheet: tumor mutational burden of UVM
id	TMB
TCGA-V4-A9ES	0.263158
TCGA-V4-A9ED	0.131579
TCGA-V4-A9F7	0.289474
TCGA-WC-A87Y	0.210526
TCGA-VD-A8KF	0.131579
TCGA-WC-A880	0.184211
TCGA-V4-A9E9	0.289474
TCGA-V4-A9F5	0.184211
TCGA-V3-A9ZX	0.131579
TCGA-V4-A9E8	0.315789
TCGA-V4-A9EH	0.210526
TCGA-WC-A881	0.236842
TCGA-VD-A8K7	0.0526316
TCGA-VD-AA8T	0.263158
TCGA-RZ-AB0B	0.289474
TCGA-V4-A9EA	0.210526
TCGA-VD-A8KM	0.263158
TCGA-VD-A8KO	0.210526
TCGA-V4-A9EE	0.315789
TCGA-V4-A9EQ	0.210526
TCGA-V4-A9F2	0.0789474
TCGA-VD-A8KE	0.210526
TCGA-V4-A9EO	0.315789
TCGA-V4-A9E5	0.263158
TCGA-VD-A8KN	0.236842
TCGA-YZ-A985	8.05263
TCGA-WC-A884	0.184211
TCGA-V4-A9F8	0.447368
TCGA-VD-A8KA	0.289474
TCGA-V4-A9EM	0.447368
TCGA-V4-A9EW	0.184211
TCGA-V4-A9E7	0.342105
TCGA-VD-A8KG	0.289474
TCGA-WC-A87U	0.315789
TCGA-WC-A87T	0.184211
TCGA-VD-A8K8	0.236842
TCGA-V3-A9ZY	0.263158
TCGA-VD-A8KH	0.289474
TCGA-WC-A883	0.210526
TCGA-VD-A8K9	0.157895
TCGA-YZ-A982	0.473684
TCGA-V4-A9EZ	0.315789
TCGA-VD-A8KD	0.315789
TCGA-V4-A9EF	0.184211
TCGA-VD-AA8R	0.289474
TCGA-YZ-A980	0.210526
TCGA-V4-A9EV	0.157895
TCGA-V4-A9F4	0.368421
TCGA-V4-A9EL	0.131579
TCGA-VD-A8KJ	0.210526
TCGA-VD-A8KK	0.289474
TCGA-V4-A9EU	0.236842
TCGA-VD-A8KB	0.368421
TCGA-WC-A87W	0.184211
TCGA-VD-AA8S	0.157895
TCGA-WC-A888	0.263158
TCGA-VD-AA8Q	0.394737
TCGA-VD-AA8N	0.157895
TCGA-V4-A9ET	0.131579
TCGA-V4-A9F3	0.184211
TCGA-V4-A9EI	0.473684
TCGA-WC-A88A	0.263158
TCGA-V4-A9EX	0.184211
TCGA-V4-A9EC	0.421053
TCGA-WC-A885	0.394737
TCGA-YZ-A984	0.157895
TCGA-VD-A8KI	0.421053
TCGA-V4-A9EY	0.315789
TCGA-WC-AA9E	0.289474
TCGA-VD-AA8M	0.394737
TCGA-VD-AA8O	0.289474
TCGA-VD-AA8P	0.289474
TCGA-V4-A9F0	0.184211
TCGA-WC-AA9A	0.210526
TCGA-YZ-A983	0.368421
TCGA-WC-A882	0.184211
TCGA-VD-A8KL	0.421053
TCGA-V4-A9EJ	0.473684
TCGA-V4-A9EK	0.236842
TCGA-V4-A9F1	0.210526
